# Supplementary material for: Five differentially expressed proteins identified to serve as potential blood biomarkers for schizophrenia screening based on proteomics
Source: Front Psychiatry. 2026 Jan 7;16:1697383. doi: 10.3389/fpsyt.2025.1697383 (PMC12819645; doi:10.3389/fpsyt.2025.1697383)
Supplement: Supplementary file 3 [file Table1.xlsx]

## Sheet: Sheet1
ID	JCM001	JCF002	JCF003	JCM004	JCM005	JCF006	JCM008	JCM009	JCF010	JCM011	JCM012	JCM013	JCM014	JCM015	JCM016	JCM017	JCM018	JCM019	JCF020	JCF022	JCF023	JCF024	JCF025	JCM026	JCM027	JCM028	JCM029	JCM030	JCM031	JCM032	JCM033	JCM037	JCM038	JCM039	JCM040	JCM041	JCM042	JCM043	JCM044	JCM045	JCM047	JCM048	JCF049	JCF050	JCF051	JCF052	JHF01	JHF02	JHF03
A0A075B6H7	11.4182621502209	7.07549107891845	9.42342555907688	21.720364498005498	16.7376338290418	14.157762971045699	15.4002077760795	27.3066733387914	21.9533978030684	18.563324558868302	14.4274397380229	17.5731629814735	12.8187857314318	8.40264839383292	12.247718187671301	12.8416861080661	3.22269623394288	25.2695512971421	22.716873147143	19.3214100057662	16.0205980506995	9.25275166692927	18.944700442103898	21.632312406337	52.066933012567304	9.91793860970541	10.9406263093416	12.440037911944401	7.622512099738731	13.647067732465501	15.5628878446458	12.2763474912412	13.6833420125386	14.105052202044599	12.6330268388687	21.728437488067602	16.270717164299	26.3896555875865	11.2637712509621	26.4428379564673	16.7363525938458	9.23365019998961	10.9477962603381	8.912032481589279	22.697528689538302	17.5177371172517	13.9137904512676	18.6137751458324	17.9864320337424
A0A075B6H9	2.7487515446989303	1.3261596036444399	0.900441665387463	0.382119280590015	0.657290361605585	1.35208391063927	0.3814243408483	0.600400960912645	2.1449745351025	0.7030143021175881	0.7236526592277159	0.737390106379648	0.585562591084527	0.502940054768484	0.370806062964236	0.89618386410696	0.487036843279354	0.5846656756774941	0.686527234730693	2.54910809998522	2.79682630892656	2.9545206636897703	1.6987821825629	3.5991858006850803	1.6508160205370301	0.600758825301666	1.43879803496827	1.6544597071168798	0.7786005254196291	1.7864457582017401	2.4903199015179704	1.87198614019029	2.3349606440711	2.4071053436717595	0.6943100342598809	2.55320552205803	0.6738675362772879	1.13556595994084	0.5971531878058101	1.5354875861913702	1.08425441127754	1.8455664640797902	1.91728190520016	1.33499918865078	3.45020275689411	2.36050604375847	1.20925034610958	0.733984266150448	1.29151580687795
A0A075B6I0	96.6753000524774	36.2787225956221	190.46154324454	141.756549292376	164.02851077095198	120.921183716089	87.0762382976691	0.307419202100452	188.352319790617	126.637010537169	135.42161463595	140.39845613690701	0.214023128839485	42.902604629062296	20.509004238212302	0.221984240754795	222.739664910345	113.89038359352399	123.091980162968	347.69269024769204	175.741154109665	173.997808016151	0.184128754632339	203.161796189253	74.21536486823759	147.030521526434	73.0498016127808	60.600755569032	106.664255898997	81.3698297222618	80.4015036405163	59.813741271862	0.46525306726979904	136.159261947995	101.67394640075001	170.276415313749	34.104007437530605	22.4668161445165	80.0499816352559	223.632380194929	355.579492585887	132.880889304452	43.470031970903705	69.18478392216569	127.44769921520701	65.1151010981108	112.87138438272	87.4245463554344	63.5088776390376
A0A075B6I1	0.105405684492069	1.27362776954129	0.17088467151015402	1.2638944621069799	1.00230211718748	0.8509117198938749	1.1373337194306499	0.28577808112015696	6.415988050054281	0.28399193894846997	1.35389782435487	1.2674774119899	0.21468662427368398	1.19019075187876	0.47878014862532897	2.4177043220807497	2.82502650276083	0.9529117593645109	0.24349888056298397	0.9964511963628921	1.17397042897872	5.438249598742289	2.44260369936935	4.73923209698137	0.316839653887943	0.30083797598925605	2.11502428169579	0.8385080848937679	0.6713038022276451	2.72789550522421	3.8067611697954904	1.2937195983741399	4.5986004419148605	0.39451421412704796	0.719922532641072	2.7083181466323705	4.800584261159861	0.9323487786205781	0.6297925983621229	2.0117010181648998	0.10010563314255498	2.5142416844146602	0.6048979693999661	2.3728339565185896	1.07298123842862	0.603022224988244	2.7693955731333704	1.68067261007328	0.47759922673710703
A0A075B6I9	49.7007092918931	7.12176565854393	35.2269437260392	23.683046066089602	15.316606586336201	68.340877862998	42.9417331390906	8.33941689641685	21.25909411045	20.6513673324325	36.4143218216406	1.34499213428664	72.6703713326818	27.7070073649857	9.44657217785486	66.99909117313621	54.128804404689795	10.2055685968535	10.6130278344116	44.5584847734297	37.7384577983071	44.654139230797206	3.1629120343280697	23.823190965531996	21.0787947253754	30.984174968978	20.9828345610876	28.507379289170103	14.333849812367198	14.4578285670007	60.863385727925206	49.8185108420045	4.58602123007688	79.7099061684767	19.1926755279279	55.4800559564845	19.3227290204064	8.72614431200434	11.3490427261771	23.622063490872502	35.000614630711105	7.725486121933059	31.4647217780482	44.095621821496295	18.0381115500221	81.696366829862	19.7604013573797	16.8292399365922	25.721033575605603
A0A075B6J9	29.7938144329897	10.4980637606527	19.9322637245625	9.78687450566941	10.981360876511099	26.9671949595319	22.0512812858235	45.2621844135155	20.6582650552009	12.7105481046374	31.957813756847703	21.297593066325	10.1563529687824	29.211577657459397	12.567581950694402	17.9576880194133	22.9177318769482	14.388187498738802	13.2137894242377	18.870569991708	20.960328861582	26.686277938704098	8.02520154736363	24.189313048597697	9.78474021891907	11.143497643352099	11.581651830195902	14.664370591163198	2.55657121782882	17.0661298929094	25.2194257010633	12.962779817704199	18.9085649747208	14.0040516100534	12.5670971716958	9.81300398151909	32.029392079518104	5.17443247258626	11.795518264153301	6.6732193368797805	31.7393215727046	6.53992000415563	51.572215638498704	7.11401355471083	12.9489884642196	14.7601685890521	8.748148985579231	11.554764905727902	19.205683984384102
A0A075B6K2	156.20522241658898	0.22380769770698603	179.613222531242	161.401039899067	132.680868981744	0.0258522473940929	0.0635130576518915	121.290453592237	148.708888248459	147.561798526698	0.11363962136836502	146.396757972565	149.73605609405502	0.0429452752804071	0.267281315049754	164.844306392836	138.051199080249	0.0486527479771041	177.94950468974702	3.26740553574208	165.205605134123	168.043409830539	175.730789571514	164.122811326939	158.843411728386	177.912034863926	168.847099338623	169.111484970938	179.032593592319	0.0283338352379292	0.0373892880816421	154.709378896162	176.330515438503	0.0674191171545314	0.11342433982034199	172.431242040965	180.948070834064	171.025063562354	149.166832831786	163.253626972207	0.0350556188706213	153.58459842471	170.412542395347	153.60362575129102	178.33857313782698	162.523869602181	168.460977082217	150.763473682103	0.133948428816596
A0A075B6K4	12.346909755726	19.0718719719511	20.694345400598102	13.855177394645699	20.269106939045898	20.853584985986398	12.2453698175392	12.1910011829297	23.118406451786104	18.579044390461103	10.066142356650301	24.042765109235702	19.9089986343502	22.7450201943156	18.4399749441216	20.4026946248044	11.8225805496386	18.2617220342631	8.07006704854032	9.018249172027401	14.340504342829401	5.7505640116420995	8.94045413172095	11.302367667523	10.4995205398477	13.272375388732	14.379488083175499	11.5731549870035	9.58114907404968	18.696386463016697	15.860088804098401	7.910314546136821	8.169473479794519	20.7877647893724	9.23955230616482	8.60469798424749	12.8355178706203	11.289712152912701	13.029444498790099	6.357697011532201	16.9286382491984	12.458867937596299	13.2443872821074	7.00111517361147	13.976283814677998	9.953496252039939	15.0350001575331	15.045572063651399	9.12545257936615
A0A075B6K5	5.02735598327493	7.37058354247914	6.30841185054494	7.76667678161446	3.1483163286426494	5.05642336557297	6.17484536205579	7.18527656326457	6.886655986495231	7.05765760839849	9.220854475378651	6.82039855768458	7.26140910966645	4.99412301651807	7.967943830164419	6.54962475756809	3.00238278080588	8.196881747190139	2.9043383945812007	7.47512166277848	5.5761310142108895	4.23459767746672	5.8810179767245305	6.602842003853559	2.7063508297194	4.20556710191034	7.32923842366287	7.324404574606239	4.98025485486301	9.18462516532033	5.022166274423951	5.74499984218334	3.30257448738746	5.558671405010741	3.97520573588104	6.52956980849136	5.16440482463011	4.3633447599835495	3.3057462269217903	3.12815597355923	7.18055350099904	4.0545945665160295	5.38751604080646	3.68630477038817	7.72902909055475	4.1491542887173996	7.7095051791337195	2.28175881038368	3.57721958908752
A0A075B6K6	0.6730672219118721	1.54232848617241	0.28470221104727006	1.0551106523487	0.5446226344161871	3.8480073716175496	1.59939816583875	1.5130367721696398	0.35872048954796204	0.5775973848449111	0.514829611952134	0.9567076891050351	0.267061407491385	2.88728695934878	0.4780438268492229	0.9601877617561909	0.6301004242415871	0.866303901851715	1.9173685826054299	0.0850404955206756	0.364601410038235	1.1131191791661101	0.17963233859957103	0.26047687861271696	1.25195959398826	0.34245183297672993	0.222844196904353	0.690294885510886	0.42457689829993	1.03902528366415	1.0908135278996198	0.214592079006527	0.49854256981124395	0.19439762624168802	0.24160475949406798	0.5958601920987501	0.922660666733122	0.0147789295295991	1.2544246113411102	0.224754087290571	1.06146307111173	0.173348570637023	0.531741302345014	0.10020042052057498	0.45883397920711205	2.23352833789727	0.47994232433664596	0.300572626497308	1.8507021592900001
A0A075B6Q5	33.292874917475	9.26361273843478	15.6666465880232	10.1115725090442	8.35030704751992	31.7857858568115	19.1218176824608	16.7103469135353	26.792052249545804	13.9596791201581	12.574329141140499	18.21985240046	21.001698296578898	23.256911707701303	19.7862922010961	22.598870056497198	17.8733631954137	14.816442797279901	28.857056277820398	46.6613344872248	24.385439918668602	14.396936070600601	28.030727846043803	15.8311924641404	12.886800490156501	20.784255651614398	17.4585627073271	9.51719482124366	9.05410097923467	23.9533528107538	38.92124999891411	18.270434627079197	16.0245439552636	20.407948976506802	14.1750942833484	21.0977121018047	48.00462201028971	11.642893327790402	6.684840688151879	23.686402208900102	11.141233803439	25.6798781015705	28.332901727738104	27.644394267386197	11.072962499344099	21.7831162005919	14.5875504337721	24.462020819762	20.0686109422438
A0A075B6R2	0.500902273458264	0.268193973176836	0.343399210715001	0.210997265692415	0.345376715077305	0.09660961205999699	0.266083241784486	0.347969462360824	0.452082402057553	0.572760363372207	1.13692611498477	0.379157002008105	0.132359427523912	0.113932983631976	0.151575152804217	0.37512999971891997	0.347941273435449	0.0726860290705105	0.7654222920460642	1.22732608169982	0.5761159855902049	0.534584345495439	0.8355763604447048	1.0309138166345502	0.614864953620909	0.5671723799845779	0.686274491424779	0.8387865126541599	0.536241740925495	1.35121346442729	1.18593868503561	0.6365342058841059	0.46472748422526294	1.0696938481786802	0.664027517787275	0.706518305615434	1.11396144120465	0.29018920988007696	0.6725021640866821	0.18809227260108502	0.8205903371718242	0.582482295292019	0.20404194628772698	0.7182702034587641	0.688895593316893	0.8283665947500899	0.376635944615054	0.495826267003021	0.36279868444884394
A0A075B6S2	0.032923839994582996	0.145529016198671	0.26701422150889104	0.0534206654108864	0.478494001400701	0.35825409259971297	0.21092504708226398	0.0831838703496373	1.23144042565203	0.40581065023472296	0.23680869800581697	0.160213791696955	0.166859257154827	0.171981481249922	0.167771614621047	0.0621161611902821	0.187135747437079	0.17233290510045499	0.016625527478918	0.126110090252195	0.23323071633969603	0.0127773266454163	0.151832487231722	0.142270793192036	0.18670549887312804	0.241697810050832	0.0684180482222012	0.131623386406241	0.18036442904320496	0.18349990108663802	0.160219204168632	0.192290363948596	0.190421867346318	0.264712431635869	0.23846727913234497	0.0329785719988475	0.0941470132903139	0.184643717954834	0.19454537363282104	0.0543133201779725	3.0400885068224	0.179557623475342	0.197002763880292	0.0172907150576058	0.176446844712955	0.0632909094680939	0.15441305931215502	0.177695939574341	0.199269417201513
A0A075B6S5	1.2503631100502801	1.5443640198451698	1.67577718923603	0.546776453383041	1.13782036389503	1.4916431669190002	1.0550308081773	0.41391613075886396	1.02737242794355	2.13422588128696	0.93844186144034	1.19528751107504	1.00709436649222	1.05900006877321	0.598671480094012	1.37525348774021	0.886374718439012	0.6503770018766021	3.01954773371619	1.65487615409542	1.59081662872677	2.28110028585824	4.25722075937845	2.05540168058232	1.50633806913609	0.977526311220504	2.7524691780404598	1.6363504604546801	0.621532625589421	1.60325234178118	1.10456417620776	4.74375835113155	0.927279209229393	2.26531709551336	0.873311042826813	2.41912864784557	2.19059282571237	0.209729463265478	0.6667786393108879	3.73967391712123	1.53367863772832	0.546847782799162	0.42232976528678	0.932469850608167	2.48347212748574	0.38706677177551	0.24291610526179197	0.844091686673839	0.842955184107224
A0A075B6S6	156.20522241658898	153.579012748058	179.613222531242	161.401039899067	132.680868981744	170.75019325179198	127.182374542945	121.290453592237	148.708888248459	147.561798526698	0.0876218487074602	146.396757972565	149.73605609405502	143.907749669669	0.09629849996248599	164.844306392836	0.9188354183487941	136.277729042244	177.94950468974702	170.52493979166098	165.205605134123	168.043409830539	175.730789571514	164.122811326939	158.843411728386	177.912034863926	168.847099338623	169.111484970938	179.032593592319	167.36664845567302	167.116896505053	154.709378896162	176.330515438503	162.703974462079	172.234308029105	172.431242040965	180.948070834064	171.025063562354	0.0897314317671314	163.253626972207	191.265659433043	153.58459842471	0.0794172265505792	153.60362575129102	178.33857313782698	0.830442840151578	168.460977082217	150.763473682103	159.834149464662
A0A087WSX0	3.9720176730486	2.9238583720524103	5.27954329506085	3.6102184419763197	3.1345120736542302	7.09418468740142	2.4656244029423	9.22252855579644	5.77114262101032	3.4010295025112702	4.912470979326219	3.94001579066286	9.279388217651679	4.31122066197342	3.4860299518948104	6.773196166062339	4.7156554818764596	6.1862611234050595	5.718513811293219	4.43544652760578	2.38194797445134	4.32691725001255	2.17998260841298	4.40666144829801	1.2361308410162701	4.76885445975826	6.52314798758592	3.59478844257809	2.1354188868479898	1.9620243133152602	3.7606997992307996	4.5143806046833	1.7985664336002098	3.08583149429824	2.6700534108791802	3.72213023420496	4.154194494681231	4.6367438363104005	3.09948892485959	4.32695698497138	6.45928957023771	3.0906100116011297	5.796081277911969	1.6525284749051399	9.601475890293901	4.05094321356457	7.332296703480001	2.8396405906006605	4.02180988707708
A0A087WSY6	4.34249149357575	15.3002112572374	9.97563359455001	5.84934071533674	5.89799888991487	4.773199069151099	65.58171331677491	19.140499427538	2.2763387928074503	3.34303211141748	3.08065174047798	8.338502391870769	5.09179702074367	3.73249409175597	53.5250096402318	5.79190675623764	2.89331182842399	83.52104955170071	94.03604361636509	3.2936617877551098	8.486043273587201	2.83681840296835	7.074982933489371	5.90715986940698	6.92537498287642	2.660300568353	85.7287742547474	3.84186447433411	30.0506979651365	8.15121240778604	4.78869715474171	44.7729368978856	7.9723025464691695	11.6824681872575	18.8817661302032	6.17003551084591	4.557074300036009	8.19152247051901	90.2246035891539	95.7485800463689	36.344051520638	137.944695513653	16.920261427841197	75.1585583532718	24.8034270037703	3.4569572372970403	6.574988555680551	90.23213241088119	38.350217076700396
A0A087WSZ0	1.70423035904728	1.16116153817182	1.78742740113049	1.2021301916469098	1.3870184245408201	1.7145300833525903	2.0109351117692	0.953705800472855	3.02978138966245	0.622684986291526	2.76600854704113	1.8811875323154301	1.1810704213196	1.2913733385017399	1.16635114173496	1.74467774123732	0.9517383244727579	1.67249265165834	2.1397280988988	3.4642393176115602	1.96061617344796	2.13623196937456	2.23079611208634	3.6921463551702005	3.5420189119350898	2.5509194246000297	1.21826530927879	2.5593232298383	0.558412820813706	1.0	2.42080215590149	1.31721499188121	1.56112656406848	1.2340628524565802	1.3083801316238701	2.06292674629705	3.17789653776439	1.0	0.966480189147636	2.86813751603779	1.8115521404775	3.27264384534137	3.3482518048013197	2.52376217455402	3.8519874673003	0.988367147954527	1.51418632278726	1.26077296272853	0.767208775601332
A0A0A0MRZ9	1.14766136813773	0.38199383005605	0.9740519155997459	0.678157356416135	0.19400469547424898	24.5618307845576	0.258823020156668	0.208762547843727	0.847226348371644	0.402533138576662	0.236621898266575	0.7654443429907991	0.556055924214077	0.580449026546459	0.303191832760736	0.55248803065651	0.222074381454187	0.252217954840489	0.36332326183254204	0.569032307329332	0.49431431918138197	0.5744175053977171	0.373894740263962	0.7631579827660029	0.105572058826289	0.25288389360105	0.238763915928436	0.25728822803615	0.6959103960763561	0.329504769854729	0.404016078910721	0.22208135624129802	0.229780269573862	0.18703303745838395	0.33290753756617497	0.8788969074669971	0.462982213804594	0.0881101501820767	0.32414788510130105	0.716862746569227	0.689015611620062	0.312756047304902	0.127492377909367	0.325219841113654	0.48156261477689205	0.136160208004868	0.45479818151153995	0.0897951425476435	0.96642798092666
A0A0A0MS14	0.5689367392886769	0.278154221207214	0.633544029550582	0.455038511777643	0.30134502780704103	0.345934823318014	0.5670316679403901	0.24074915714278897	0.4977330086709289	0.352065644454512	0.40749981891861997	0.24940615768153102	0.33412659097304603	0.130642998261913	0.451613015796021	0.26217687457252303	0.103747105424725	0.43299724899611897	0.20552137913855803	0.0808011191702946	0.368436360421685	0.27593890840589397	0.480942396463169	0.15685178494969002	0.6451882279865861	0.156784745875228	0.21099626658968	0.793040450213874	0.315800187273542	0.30190882242615397	1.47514710187799	0.31811279331979603	0.6037635224111889	0.38693419120775296	0.37458254355086207	0.53864364536363	0.353099615307154	0.7675210529783121	0.546134267505108	0.11415789434194401	0.851678150190744	0.662291136391183	0.24455960344912198	0.40649113903073103	0.220574015635892	0.30639573479379306	0.161755957069439	0.47747785985690794	0.0780446778101166
A0A0A0MS15	196.908909315593	96.49131517046101	106.707562329615	113.670474630975	110.756927683107	136.421332816834	126.76370844478399	50.869144537541	186.934466875272	80.1066995774197	56.7920766412644	98.9756378674651	54.577624021051996	129.248308804221	104.891654263774	95.748001986302	213.12957629143003	123.941300706921	243.822502302127	78.8883874334171	196.029792030411	83.3156439428699	81.21139717833691	109.30291292014601	143.169240989245	100.673751078747	129.61073362497	111.640378127783	65.6683534057681	242.59250453915502	89.3309112454206	88.3985466839213	82.2792527059315	119.60179081888501	99.14016725728659	143.730582718055	198.711248451362	149.497159239344	48.9744351687619	67.118038100526	253.809147788475	97.33122088895809	109.74424239740401	118.98971485390499	175.558424717602	126.886772881919	124.60649147745701	91.8477769432485	165.237959461083
A0A0A0MT36	22.5906928715318	31.957536268108395	8.59972835538422	5.03765296132137	2.73868308759112	5.5581689469652	35.717782766526604	19.0599493573065	3.87668011405757	62.2472133913437	10.2799899356875	20.2414972865616	29.8441684774937	6.92202368299301	29.8733770822464	32.4151371204242	6.689000712662691	13.5970720978254	21.274696996888302	9.2906993933259	35.2099365703804	18.9869779537675	11.789728398673699	10.774760490258998	31.4555884786945	33.1374821910953	23.7721598008348	30.2969451134975	7.73513965289735	25.5772343119592	2.01983714325677	38.6514040422107	18.4442355423602	27.4229551408197	36.3474571947712	19.357402952641802	36.6784590315342	20.6124957121665	21.5626090118291	2.49127769566098	23.0165658602851	6.78501549703046	8.52944432624762	13.337510918689	25.504643545135004	2.9599722014770604	5.8847895264553705	29.224250722934	22.1018332714651
A0A0B4J1U3	156.20522241658898	153.579012748058	179.613222531242	161.401039899067	132.680868981744	170.75019325179198	127.182374542945	121.290453592237	148.708888248459	147.561798526698	162.818988938921	146.396757972565	149.73605609405502	143.907749669669	158.056673832288	164.844306392836	138.051199080249	136.277729042244	177.94950468974702	170.52493979166098	165.205605134123	168.043409830539	175.730789571514	164.122811326939	158.843411728386	177.912034863926	168.847099338623	169.111484970938	179.032593592319	167.36664845567302	167.116896505053	154.709378896162	176.330515438503	162.703974462079	172.234308029105	172.431242040965	180.948070834064	171.025063562354	149.166832831786	163.253626972207	191.265659433043	0.0961170848267622	1.5584780656111101	153.60362575129102	178.33857313782698	162.523869602181	168.460977082217	150.763473682103	159.834149464662
A0A0B4J1U7	5.920505137710969	7.3965199050883195	25.034829969512803	14.4869717563939	5.75988875493899	10.8734810661231	6.018625214940769	4.66289670505778	12.6156887461164	14.0579036579365	8.895517949930051	6.76586745828718	3.02667197702759	5.40648093731634	8.554907445050679	8.82974955729826	7.94634696210253	5.58445380129546	1.7865763663947298	10.9279460699325	13.7174354100824	10.6535782491486	18.3212445549704	6.50790783558125	10.449585374870301	9.34407059220034	16.8201804747233	14.3167745097478	7.034636025969241	10.1285932406659	18.0270061064763	10.501804370469301	8.07513905246266	8.57389843457229	9.206803313750651	15.9953450592021	22.520907883253603	2.25946901287827	5.7607526038253996	6.82243639283008	21.2685144479887	13.6000034630236	10.623735868928	6.760403395928059	10.265101828185099	13.6407766990291	4.574280583206231	12.355869929081399	12.9063351248213
A0A0B4J1V0	65.607299443062	73.4778008703661	34.7503026369736	55.549875553425295	21.5909023708005	45.5538733113502	53.326954766908706	17.2664980688316	34.768122742379305	37.3942572818947	51.77783792644671	38.835214362902605	27.2779335623501	28.485707676340798	41.0354568597447	35.111635794661304	43.25329532465629	63.23407747203589	66.7343330303057	23.2556773515841	42.921033438681	30.4697875022292	22.729138222482298	22.570615232284304	27.223766211101303	58.9935096436176	33.6379988620738	37.12776973642811	14.6727143407947	38.2546399759086	117.630245866248	24.146124198203697	46.1183663255852	35.8918701674412	17.4781706087113	33.695384284281204	68.9991679567744	24.531405114505	32.7636263632823	52.998221775373494	102.194960861566	47.163264246013206	35.1265984248482	14.9664239524101	24.3624963458785	23.405042458440498	44.793900316734295	33.0968150303844	45.776015580027895
A0A0B4J1V2	1.3846799722377399	0.446678042307209	0.45180751511241796	0.30654904700015506	0.412335048962114	0.346955036776586	0.286991273670021	0.0878992783653717	0.996332277347578	0.36418846613499106	0.92516954935516	0.35473631031614294	0.424365790966573	0.438012735548248	0.363932512270576	2.70459379186928	0.442907141740033	0.449783969805258	0.0891048328493717	0.135818442226945	1.4190978407408201	0.293592516089265	0.7510585300045509	0.587591655962321	1.3765779493367298	0.9122142277190809	0.32696538323461605	0.7051411876660321	0.524076474419919	1.37145166658742	2.00152379562374	0.572690353193683	0.381637055923389	1.63577872198677	0.21473253354367997	0.12642902517000398	0.42708839798112497	0.45866125320593604	0.495300122575182	0.41396000120048904	0.26172850823917704	0.379085069173896	0.159152525566615	0.35104666926758804	1.20006783548583	0.30519904602968295	0.22363404865735398	0.8070435089104959	0.792465349322229
A0A0B4J1V6	17.9137677111371	36.627622311777294	13.267021993887	17.770136584512	12.166837178221	24.2231659409791	14.9410704050439	4.19670838328189	20.0887176112695	9.580466010013831	11.866453435399698	20.4731952228591	6.78606587664559	12.400247583559501	5.6582489849403	12.498374417929199	5.365224824351349	8.581585089424442	9.125230825657118	30.611931224675	12.1805732976772	8.02506756885444	18.507980625447	8.51749826054378	17.900264782103697	11.881570145381902	9.18133988468889	6.4675526771973395	8.00929662261029	14.7754197067116	33.6995134105309	7.53118632536184	6.486776852317929	9.62002125375426	6.065156563337609	15.1608228241363	12.8551898950486	18.9699204223544	7.900605205989669	13.0432213627053	37.1332790235914	6.67225944972555	15.858954500427	7.376977016375441	15.727207651542999	10.2613718087019	14.6968784344542	8.31131467883644	6.236099828382981
A0A0B4J1X5	71.53691195639291	0.11034287357778	0.19702784260157	46.089318533338	13.0988524896236	26.487004263993697	15.914423719908301	0.7999851144052971	45.248202926959294	36.2967982315678	24.986371243514398	23.307898462483603	15.0606630818734	26.7881034849262	15.2207307731902	55.516391676270295	1.24189864396675	2.0549292743134298	3.4169356159453304	71.96621343141409	2.7039847945720203	58.752439144745395	53.0126454716858	39.0166720188396	48.786337168389	45.5560718790373	37.6325510637361	38.140407686894605	0.9175661145050781	49.0244559618341	61.7670642956615	2.17399462020544	26.328425637245303	64.8313730033872	2.4840964299870096	67.9798390036136	55.7715115723176	3.5263142351527406	14.255194269461601	9.54989158081918	37.1620312399081	29.779405398853697	34.6027030383429	2.18625816096478	43.3221398535353	96.815962714021	31.8092774047434	26.4688893850955	2.05458030941275
A0A0B4J1Y8	15.695410762954301	18.814733908327398	21.4059066187629	8.75274514502954	10.774702562235301	25.6673816470886	1.2702656309705802	11.7329049238063	22.5125797426578	24.4430688235708	36.9646186044916	1.2871708903445902	25.278276997656196	10.3450070648844	16.508194633226303	9.151099493118211	14.700790246194401	23.347379820142198	18.3254830544793	4.05227363282952	12.7579375428205	23.9289838787033	13.4282556400754	9.09320809248555	28.4116263926394	21.4889520959613	14.783105076332	0.345683320842225	14.441903293092698	20.1320097140553	25.594380200039396	21.5030458615211	5.04855363217496	11.5117140048482	4.858270837502991	18.7277189401592	8.04237927744471	0.8711537282001999	0.48700163713849604	38.579408609008205	0.7949154413986079	3.63330043460946	15.8034843567841	11.9670557690382	15.4467397740816	16.4366373468315	9.332819342845859	13.351885718292902	16.7807552224834
A0A0B4J1Y9	21.775768963824397	73.4372271546013	27.9564669100716	24.422609607455502	23.6220033403932	21.5334076759557	12.350735575086	9.967473391999471	15.438215578427501	17.0422111651813	21.052330612665	20.6258552217928	13.664337839648098	32.4847135908369	16.6790840994628	24.7109087331703	35.1020923855643	23.930538833547395	28.7115245623997	28.7802590577706	19.4624173978385	24.6075292740655	20.5464534165529	25.062553521729804	25.813346444207202	22.1407452420224	20.6212102323375	17.4942645788399	8.83078566279746	26.9505157289856	13.0963891951249	22.6424821404147	14.9482580883269	10.005594046052199	18.1005388180537	30.6165627028509	38.3712296134152	26.632727470984698	30.649189090419103	20.1807861703644	40.255811385461	17.2186033625959	47.367767437427595	14.410563421615	13.864673827495501	14.0280543799961	40.4276376144664	22.248467859653896	19.673371745418603
A0A0B4J2H0	156.20522241658898	8.4539873519573	179.613222531242	161.401039899067	132.680868981744	170.75019325179198	127.182374542945	121.290453592237	11.3488019975808	1.6717191442162702	0.9620053142619692	146.396757972565	149.73605609405502	143.907749669669	158.056673832288	164.844306392836	138.051199080249	136.277729042244	177.94950468974702	170.52493979166098	2.25996861670387	168.043409830539	175.730789571514	164.122811326939	158.843411728386	177.912034863926	168.847099338623	169.111484970938	179.032593592319	167.36664845567302	167.116896505053	0.41839475908410206	176.330515438503	162.703974462079	172.234308029105	172.431242040965	180.948070834064	171.025063562354	1.3871546459111201	163.253626972207	191.265659433043	153.58459842471	170.412542395347	153.60362575129102	3.83675259161538	2.9325712942217796	168.460977082217	150.763473682103	159.834149464662
A0A0C4DH24	4.3740287440962895	1.70524650672291	4.0268302493184605	1.3348672065486	1.1633624596918302	2.4237356880064502	8.27045818207872	2.66238362711269	2.86365567275362	9.507471313748312	3.36073698215491	1.74854934920636	1.62999251095262	2.54223300363873	0.22145662593632395	3.5532881730706203	1.578145142345	5.661216226214581	2.88356776295982	2.5579776616272003	4.33239772802617	4.42103750439349	1.66775973603797	3.4994012256476097	1.68557735071525	3.63831710318696	1.9699808689669498	4.3491560396893	0.8821014869327609	4.765645775108	2.14436443214288	7.31161074696378	1.9955924451301899	4.47181524078838	2.28679797658712	4.29988440751039	4.77387343585028	2.3346940815403903	2.3950025747555803	2.6503425145746897	6.89307300771101	1.33079666857133	2.17746787747279	1.8390352194613302	2.54935874852898	3.70681547866014	2.6080445689059197	3.4645656213726403	1.4204760444518603
A0A0C4DH25	76.124456181335	80.9151170474661	43.209370379078294	39.342784675118	40.6987284709802	46.01795537333201	51.5725007164692	37.5308598964659	69.3489260134363	65.21347726580379	70.79938851677191	56.159924042342	35.143321307104	27.1082115213885	35.210663056014496	35.527634895203796	24.884365049126302	34.5980776603687	42.5250733297441	76.3034878131636	70.756160629434	34.6683196002486	86.38559749041019	83.9106989937915	85.6833761500945	38.6531106220223	48.9923166546844	49.1154197489192	27.3412186191091	107.123523123713	1.1698024365092399	42.7069414780758	60.860584266710205	0.456698643851166	61.597342406511295	65.58589424502141	59.7055095908748	60.0905499558154	44.9727666533161	56.0667847147713	84.8265387123591	64.32150710785591	50.7820404579704	60.54546835565411	65.13480897377279	65.7125618897464	44.1991663716781	44.5729660502428	41.5759714653081
A0A0C4DH29	1.29615052562084	2.08223624516796	1.31566347934393	0.36356394051102003	0.601676279237944	1.5592140904518998	1.2358079384791698	0.8174978582162941	0.161204878820776	1.4514833272146397	0.9157533176014909	0.6010589729637789	0.287514688152651	0.5846910832405939	1.2018394085696	0.521093215654309	0.270034014344064	1.32045495819685	0.829177736001153	0.34834664909723306	0.41327115609874704	0.412948287534261	0.8155414960015601	1.37013454024834	0.833750241606632	1.1768013930521002	0.800297697995881	1.14911522904497	0.7608765934415941	1.2615345600938301	1.45400335165537	0.7313539617242	0.7318164207987901	0.9609321961790308	0.6712797811762949	0.6469152773004809	0.706713917499558	0.6722141576877729	0.6375168651104929	6.10495651978181	1.51972547883899	0.8827316329887621	0.933812239051097	0.25025462555370304	2.75331494404509	1.18150983320886	1.1443374248705902	1.29804074266132	0.8098440383260078
A0A0C4DH31	3.44240177407614	3.3180397245780804	3.0361046395268194	2.8065790237794	1.40556377371498	3.37625453175175	3.81030282766527	1.43906803508566	2.6745222381715297	2.0989978363262902	2.0363840145170102	2.03129191485905	1.15557709268528	2.50909682017681	2.29060631387199	1.6255445934171	2.0889308282877703	5.53456242895482	0.34099728451940703	1.52201677776462	2.8697239595995296	2.21736653744466	2.44034848189325	1.45933519321344	2.28936123897758	2.1141914629600302	2.1719580860718404	1.32910542686218	1.78179279691358	2.77338391122805	3.8044502824755697	1.92376753956814	2.12049570983178	2.54950911793299	1.01782455644639	1.7048295444683998	2.91062553782745	0.269777986774163	2.1596569945681	0.643430322856564	3.1311788617039196	1.7143698162866001	2.4720892374251098	0.7730052029926701	1.6632192997578898	1.9988659309047698	1.9077078186478502	2.69272858463634	1.21468266990892
A0A0C4DH32	0.139157144549964	0.13540990213883902	0.228123184421045	0.19909652522916102	0.198870822079712	0.266904716473667	0.0891450598119136	0.0689674543891126	0.48804496407704906	0.0308675003710271	0.13909585113966902	0.0952168508205475	0.178533135663239	0.17932145849224101	0.0961596689925362	0.0934420177830246	0.139479795716522	0.11415548814437701	0.0121056105222176	0.19663798580674302	0.162785952659845	0.21604372886579604	0.11239760093622	0.0544533424320274	0.145022152747935	0.0416712540022162	0.0677300434080422	0.0681351585607955	0.140408696964109	0.251024501749622	0.0769540072610512	0.168653403053226	0.0671828458969258	0.19720551149314	0.0824870397187001	0.273275571800987	0.184512807159234	0.174620569333415	0.19138979584679897	0.307931106926072	0.0350591608103125	0.153318096029643	0.18901013422773602	0.10301321290839302	0.194624131443434	0.106181713827345	0.162169324034554	0.11512296183658802	0.268323299924503
A0A0C4DH33	0.6693819511451929	0.42756992546077704	0.8177105294349681	0.9040800318661751	0.350663558878865	0.27614416843494105	1.60336859954146	0.274346261102833	1.13198341149109	0.5639142966498211	0.821225025065475	0.422015196608985	0.423015200158951	0.635788015955385	0.467049600519264	0.728601812032118	0.203864961277344	0.861920119994888	1.27902372147348	0.5801554816534189	0.667320264326917	0.574573333633447	0.855300370587088	0.711680114001285	0.829983992974173	1.07561188588003	0.5915060462875389	0.57894285174866	1.03968666406431	0.7527459464599879	2.08137972135564	0.537050091007607	1.5445204586098502	1.1586319389253301	0.29115011949752195	1.2194938229178602	1.04710707318115	0.9672102844395379	0.591673295816345	0.6298291553808181	1.0146594633336299	0.9414333454539159	0.512907253573261	1.00702248645737	1.84982872476782	1.7601409288302499	0.112568364750384	0.411229975142511	1.1875539105188502
A0A0C4DH34	0.467064479542261	0.9735911333591271	0.46431215425061606	1.1300926785499599	0.30174884873020297	0.989572536313942	0.266904196121513	0.295615242215547	1.39942267842781	0.18800606141084	0.244488454632443	0.530554424897458	0.7285269772029079	0.699954984807373	0.177788557001251	0.535462049451425	0.236756022592	0.462027402420076	0.105214134620759	0.471995778636887	0.6740601586845539	0.49737602565279	0.8692116084779922	1.97911649004496	0.41390640862765604	1.05938752687294	0.434588457828773	1.1562856973947901	0.493041901856211	0.483836030410135	0.8924646829523409	0.599229854703462	1.00260762617133	0.998256612832271	0.638179556309037	0.889624793026961	0.9683538767314741	0.10840756112576401	0.249175432217483	0.482135220102192	0.11591289328552401	0.32786868214638204	0.43587094960611605	0.369207052868896	0.410530241134539	0.506244295079247	0.36115677512978	0.47413400161287605	0.7283322304653391
A0A0C4DH35	3.9496893673928897	1.7901568507948702	0.793639474354067	1.9734617577270999	1.6529032443378502	2.34280898133029	2.0065915170042	0.9857985092235259	1.6785749652709299	2.92174062473149	2.3624448654851298	2.84714282933814	1.47400815074472	1.78055406199592	1.30777377822058	2.2265508615116496	1.5866753791819599	2.52216273297774	2.9188327258070697	4.64128692836116	3.94851371361637	3.35704231082885	3.0827400689162006	3.53919128666239	3.41351233179018	2.35231758319759	3.74634556025994	2.6978696462251097	1.4983392045903603	3.1708042977122	2.33309268830039	2.77839735429139	4.78013914424646	2.20170066241471	1.88539029970528	4.732193376168509	3.9902677388971095	1.4197510671309999	1.45484580074899	3.55121587046722	3.12561593289483	2.3512544802867406	2.94140015422279	4.48717550346809	5.46450442617175	1.8469075871988503	1.77088750465649	2.37474833406842	2.39067708921754
A0A0C4DH36	43.509048126893795	44.7697570028179	82.62135111135291	35.8360331519459	56.5731148194675	87.3661329403338	51.962677923194505	30.821890692227697	30.0440441385387	123.40399771916	108.357572823307	107.633253815865	66.4644414096671	35.1510822402561	20.745429832198898	88.4172358546252	30.4334607966424	36.8232631345301	60.9081610537908	71.2775986787682	108.663646208588	63.3924845773332	46.1929490930369	44.015267073431794	58.8167186160021	44.237983138350295	49.828608065028604	38.896739534644205	30.0902122034337	43.5721870889005	22.5862304128409	52.8284252352345	128.366895610898	52.048344144264796	40.8726654815024	85.39143504778171	46.5337974330754	39.5259871103751	90.32224127397801	132.76547693185	166.30386092261298	63.274288781535205	80.025453498749	62.7057288160171	39.8788330797311	42.894780516139704	23.9405896187513	44.297632910060905	40.7822651653316
A0A0C4DH43	1.62243833900428	0.212729532529163	0.404431810011989	1.6427602193007902	1.37447970039529	0.9158870439602691	0.9398359882499041	0.856944684179938	1.6034232078089299	0.8435671715238671	0.386843198773984	1.28345593804238	0.554031274189938	0.9896074300076279	0.761557372901614	4.21133503855487	0.764537035757505	1.1532658922602	2.19603828150973	0.11863068065564301	2.6754127345459398	1.13622158082551	4.93390790585788	1.12228878987369	2.4227093345543502	2.76422797440624	1.42487484217601	0.7518388627942321	2.5295817956706803	0.688241520013666	2.07505518763797	1.67682129192224	0.8849639772723978	3.60544414734247	2.58087176287296	3.25753867835782	0.643429808304564	0.584040399910041	0.30835051375141	0.41739133696981495	0.233755518654563	1.93437570342666	4.08070414928612	2.1652493949406297	0.410200433247633	2.2878288108870604	1.55359184830856	1.5926379756739801	1.48085044572007
A0A0C4DH67	3.1063937839622198	4.50215879559407	11.7343673187044	8.91075098988805	4.104527102889009	7.19304183738143	6.6479240303783	3.2075131080330004	9.103337599848961	9.63395249291143	10.054057557193099	3.47039166090525	4.06506930290724	5.91651244795118	2.6239751255847406	8.72395086713326	3.38510831091045	7.149415159443881	2.26729390443744	4.055935019202701	7.89082149092757	4.38841746038067	8.32886353293024	6.1430903446799405	4.485532688673669	1.7346725970106598	2.65063696685485	1.4569419096711698	2.03179100081184	1.8943288302805201	2.0602342336237602	2.48550717013688	4.8521749379976296	4.989943389702249	1.6184281268518201	3.46322735619496	2.03769216841857	2.6259714356461497	4.5513188470263	6.43582259770857	6.724810037440389	4.49595691998684	8.79214291696711	2.85268660168968	3.42709746572621	5.263117860205241	2.91912619146022	4.937376473779691	2.17853191233724
A0A0G2JMI3	0.397372742200328	1.6540895566337201	3.33804209908616	3.8188208370105694	3.5640660204968704	2.1826239621677197	5.05048122850592	0.20613064801427697	2.3999366963842004	1.7704728837786998	2.5791516242046697	2.75664692974848	1.1998227082660902	0.241911332574744	2.06724484792861	0.6831304869250729	1.9286312730603603	6.462740376531039	0.323794337404103	1.98227849836168	1.22329259398413	0.630647258548477	1.3583438983161003	2.00813530293299	2.9537747869639395	0.0271967890353318	4.45172858866217	3.28565734696485	2.42467053507068	3.98508726976227	8.40094416253357	0.14331523702308702	6.119216533451331	0.686166774987192	1.2710082137377	1.44623734296951	0.601701518224595	1.50383803688786	6.00348542540684	1.32716331905251	3.5612328450317996	0.32508614271120095	2.15009584639248	1.30129246204785	1.54385807766976	1.72115661217603	1.71880945717786	1.79918784105232	0.47476942885784096
A0A0G2JS06	12.326375840062301	10.169587860070301	6.72617717524575	6.438096110543571	5.663022422199	12.3874049662534	3.84567849636989	14.9120403874689	18.977387467179803	3.5678159393233995	9.506734321211681	9.25368385332793	5.52234981672961	7.39543345879234	6.063417894015031	20.0550917727745	9.33759878077429	6.262350931238361	13.1741114376749	10.740882511593599	6.983145843923349	30.646219693572398	1.9650807002145503	8.07756636694498	1.2224582513121798	5.24494329236221	19.464349821390602	4.05835159323611	6.70139928299619	3.01419245311595	7.992698986076469	5.50168162417892	2.24130251845096	7.75372800625664	2.84045020544155	5.36571311540851	12.0444461623278	2.19916901219676	2.55022619089367	5.305130590715719	8.873413158931001	5.795421882845909	18.5697906247563	4.48023587820785	6.54833559451619	5.31868033081625	6.133006158619191	8.429493863134331	10.983005073192802
A0A0J9YVY3	3.45548727845208	0.8009525407363531	1.97235753716654	0.802437075346001	1.03042258423426	2.15418455316281	1.7147646398548002	1.6368611664922101	2.92541680279104	2.48199542269748	2.94693743733631	0.892478787114616	1.1256748458811598	2.03800032510972	2.49424639560022	0.605199988756781	2.08480488637867	3.84674756008152	3.0210775819375897	2.2015685657688198	3.51706853493049	0.8746569614532891	2.5715789773096698	1.70523576321987	5.67294249668319	3.0082989637784903	2.9386616525425695	2.24136254154962	1.86205220190099	4.15018746576923	2.19019245521353	2.0420598931756597	0.973447428652585	4.06118691536335	2.71120058708799	3.44146264418688	5.617329283649441	2.32035352192985	2.4450764951578	1.2370853622851299	8.404960382362809	1.33412982875348	2.52644400952292	1.94419221649483	3.2579022719266004	1.9286435427212099	2.10417944692894	0.653222338892282	5.67582495422649
A0A0J9YX35	153.321145023953	164.62673893467502	181.858492197504	115.099544990933	80.7138337389847	102.91729271400801	130.99311592472299	47.7376271411899	70.534480572546	177.56379713020303	144.072348682681	136.310993127761	79.2206356070489	95.3332687281958	82.57953409326859	103.38608276883001	111.528552899905	125.36708077458599	116.937675356401	178.16795582057597	147.27535527217302	106.388957664931	147.271186853911	100.419643812888	64.3161547108133	117.04905810681801	137.66451423017	120.39578696843701	39.6991170363842	76.1998601711407	144.01832029767002	84.1844911815558	74.6838047961385	79.0445948661502	89.92159078868359	155.49984205831	103.87418855442199	77.4040831533011	101.71761114361601	153.200429174889	271.579267568542	180.90315654597998	74.118585963801	103.617236510024	156.501525361477	112.54996127568899	85.891702451401	127.692018107029	128.741815912502
A0A0J9YXX1	23.6586934809473	11.8411564707373	14.904623204823501	24.1438623669141	8.04115594161662	17.0347841011622	4.40713663068399	10.5235453686006	21.2139301272458	17.2073963272225	33.500817725389105	17.6456003202137	7.05960940077731	23.953084165906	17.5016008891696	27.070673000346698	24.896012444946297	28.584544604601998	15.3852912938887	14.414296636908901	13.012752226666999	18.5724748467256	29.424086535335803	18.5083159387711	16.7240204844893	26.5358041965184	12.2657573255172	6.21803563493925	17.2429359318535	20.7969892768523	17.3477963604393	7.639290736863519	3.5743898067806	26.808153186343304	3.3482263742215004	10.403671189700098	14.907163098781199	9.51846778388865	10.4516988772589	9.68053856946706	18.033473413575603	12.574913857288802	13.728350326399699	11.8065812505826	14.2393618217388	15.5768193510912	8.84292833724695	2.33446333105119	15.1734551329987
A0M8Q6	30.467049244155504	21.4051174240998	45.781833231968605	21.642498484802605	13.5647165270049	26.416816646355098	37.4437273118074	23.957256173167	26.849247621718302	21.1467861243683	30.534895334962396	25.283169912101997	25.609844905694604	25.231484375976898	37.9095789879589	25.7893208158829	33.8119952383867	30.634008865093197	5.046302425495901	22.6716176964397	28.018829977678102	28.257892267283502	37.3650932969248	15.415696585313599	17.1818439418192	23.262540277487002	16.774213504578398	27.9981997547547	11.461188636184001	34.8073478832834	19.779457949235198	20.348003268558397	24.599412003968897	28.7682417496873	16.0327803874938	26.976961340734	29.778399832370802	9.55252056456285	12.934926051912198	12.6636416839862	22.187751972547897	31.981888386750498	32.073911415278104	13.1644345931688	18.8451477014639	20.5911335158908	27.403909416589897	17.5508821917404	26.140482069877
A1L4H1	0.0671442113994549	0.183273357278103	0.221281548568619	0.151648804650368	0.17625516075536501	0.177136671208406	0.20338024216660297	0.191691621152113	0.24140334120926604	0.32850542480648	0.200754442212166	0.264513066223467	0.18041142111192104	0.17952308904255201	0.236434318178249	0.37853107344632797	0.391364344360193	0.30578349801241606	0.40982672507548706	0.2748839663583211	0.16499091652485198	0.260357816257733	0.17960308172420497	0.27278520391779104	0.23119549776596	0.268638454978578	0.32252240936661397	0.191394293756544	0.261028663388981	0.24735267339042702	0.27125473362679897	0.225367449788	0.325907862587086	0.178792591238167	0.263757912541157	0.46911979616843896	0.21818044962883498	0.364594194898216	0.39725248662326795	0.335947523615873	0.19260797186449805	0.152155039565044	0.35530735292277205	0.188714650204909	0.22275899288664397	0.263619201725998	0.0887773389501621	0.286837341226709	0.216723424019568
A2NJV5	491.671321923722	539.106556507031	364.512875915926	312.867604057866	579.608057156712	437.65047908802103	913.8535298051199	1445.80614204975	309.314053495257	634.860532872999	496.170605345522	378.451245693744	637.3637833984089	233.492866342391	567.147485949689	430.32296146386705	225.88446178173598	375.406092565563	823.695779874454	404.847518921242	733.909430459478	623.098246239778	370.66429360899804	291.782072896596	454.451285534941	462.27473969636804	211.28684082999297	575.46631882267	291.045115680926	423.44898271863195	255.571975018092	521.268425094953	278.709732271475	427.998834121146	560.486545246196	649.251425814267	769.013408305378	385.61650526239305	427.365129872886	309.632425213274	603.804876625907	230.87804962512797	325.179036097952	296.889943067452	598.265885121917	629.098899123171	233.56419660877498	517.3384217062901	452.857324747102
B9A064	1596.5043251570098	1365.94581268981	2568.11032113523	1696.23584895629	1167.46149550601	1918.8642646265	1589.56164023691	1477.11656529154	1539.52912845544	1277.98715855745	1816.29008093385	1483.7434871978	1424.2621759953101	1770.91018218649	1660.5661302452	1888.7670873504399	1209.51888358724	1777.20567957867	1596.2063686796898	1729.33935471492	1748.1114770039999	1412.0427523421802	1633.63280996034	1488.61492453436	1246.3993574671001	1476.55965153271	1119.96123177232	1648.42392724263	832.1291468995689	2105.32247810551	1253.29844414733	1793.00766988963	1369.7544348484698	1485.3658669051501	1310.19123527865	1521.44362175916	2151.9811376411103	1715.6740474194598	1167.9515835208301	1903.90083959213	2254.48628331767	1773.98576697314	1906.9503262071898	1305.72156566232	2232.18100456484	1459.73536082759	1609.1899275162198	1091.01125876333	1630.5266687827402
O00187	2.9683781084421	2.87998055200797	2.9139034243155004	3.2549792943474305	3.6514873366658396	3.4758212286860197	2.37536420519679	3.9158773870397097	2.55324583737079	4.2416792295134504	3.77690011551086	2.60292068026785	5.2021638222371696	3.0223325372313194	4.07037630928306	3.74665280002998	5.355413373974191	3.91518634856363	3.6076566942137402	4.2534345076854905	3.91405397042898	2.98880287555038	3.6390270463558902	4.3575218101049	4.3611920636678	2.62759856813853	3.90424922646325	3.78911576301602	5.86882230806258	4.36757379318361	4.87781400484591	2.33808887532835	3.7196014457398303	4.7709609267650706	3.9388070654626697	2.75368733099371	3.51132412864324	5.523274700760339	3.38527756603464	3.61709271528148	4.57062315220132	3.68444929267744	4.551824921516769	4.04630214645026	5.512382787026559	4.47634013774791	4.14110150879684	3.7283281262398797	5.12431922558941
O00391	4.86958508963486	4.82270826984774	5.135521128238411	4.5957633363950805	4.99149695064514	6.073300035765	6.07446503630111	4.5021956252187305	5.68608995591884	6.18398647118096	6.45945873822494	5.440501103907809	6.00709706362813	6.0918216147949895	5.560154173915019	7.209414321987049	6.3270825642432795	5.598797360650551	6.985267365493491	4.63214325223134	4.547872787146111	5.08166265264674	5.130985469085241	3.9576141350888503	6.446721749851281	7.56754106899387	5.83105638733734	5.77031998215011	7.68992578507607	4.8379904796623	4.74366091464225	7.140449812548879	5.96874906404674	5.8472626286947404	6.768582943838131	5.682533731832369	6.190482971594571	7.5989268489933	5.50130214341481	5.20999182166733	6.566964536849719	5.25235052724534	5.15932022600088	4.5842094178655595	6.876363268396161	5.40482463419357	5.6512698097926295	5.11438689473305	4.343739744672609
O00533	1.34015878658609	1.5530848007779199	1.7360927866501599	1.2975438671108501	1.4754366208129999	1.63461400166264	1.72625800057318	1.09294787033063	1.5991807549603998	1.16384360622701	1.9801344195674597	1.71397236718622	1.19174928143804	1.2725591762219801	2.1479657802306296	3.01252681976183	1.2159190288835702	1.50874906674379	1.5205141859098998	1.09067413563381	1.5475076800671899	1.21402661892551	1.37729788375268	1.4972820996574598	1.15867034721923	2.0106051708378203	1.72210042058278	1.39500508226015	1.9846062106803402	1.75589649846699	1.2520144248018998	1.8159787613847198	1.6532272634610599	1.0722537126181	1.55020269448271	1.92478851434145	1.84679012370794	1.3855256372686002	1.40578147984769	1.13062823100413	1.5669562028739699	1.26612989801396	1.68449983971227	1.37736888078691	1.18587110508129	1.32042638231959	1.73829853086445	1.6827634441739898	1.31872885048876
O00592	0.34175850219220305	0.372702962737236	0.389021127266863	0.261502208793788	0.34342350592594506	1.33700507901381	0.337286850401223	0.388460180242382	0.374838848799684	0.44593744873968	0.37325256468417495	0.42740907040723203	0.405938733658728	0.36567810386005295	0.52238540338045	0.5334551348717801	0.454886082546476	0.43334028370988703	0.454502215828241	0.22419236571571802	0.40696620770437797	0.35088190124298996	0.3599530264612179	0.277730946264183	0.23545528072345	0.46965260507892104	0.474312768488255	0.36955182665774206	0.364903214064195	0.311364000584675	0.289788744936246	0.28441192252254105	0.366505288196313	0.4888055715974529	0.54197129704847	0.48862646269625604	0.24357302552480803	0.446486702604958	0.525722638838388	0.336330179548166	0.44030477349295705	0.184908143299915	0.36009384292957797	0.213450443825287	0.22317874837906898	0.293049677758416	0.0336477818406914	0.303517879122846	0.269775857771274
O14498	0.622743046738781	0.588505483443527	0.681653107105314	0.40624629379861	0.5406182177304419	0.673745516190615	0.5967845457585021	0.601273510134081	0.6081034181176059	0.552888934019668	0.619740538974431	0.712644631386185	0.7236847191966851	0.6315131356832929	0.6324306121416321	0.707740019300859	0.270349875925622	0.5936030752053161	0.541685912353426	0.35496259805711605	0.4706928636152671	0.32085726306749607	0.464160327677004	0.29574100834939004	0.41409594082091794	0.5652891042695409	0.497665564046781	0.597187498212151	0.5188650552840121	0.39029334122292103	0.310527655500563	0.6721797286254871	0.26830627965462195	0.4426918042699411	0.5055608534752389	0.516675865468393	0.47934640868579903	0.52758184366616	0.5103682361909121	0.542255344052701	0.576567360400698	0.44727719772133095	0.5479221800671379	0.304506268104308	0.5474735966299629	0.36958896910353206	0.598879846692453	0.773446222381336	0.34458258687999505
O14786	0.981612581043793	1.06746022235081	0.706954141025915	0.933467908487804	0.879471281827298	1.0334340442546401	1.82898177779901	0.653037373927723	1.12248601813778	1.16012552431985	1.7836820897172498	0.9657420469133321	1.11395848748214	1.08983188075976	1.22902224494389	1.40363155971555	1.02875130046136	0.7708141357206759	0.935625752052792	0.6446428728764689	0.710816628726766	1.06023453880902	0.9271889831610429	0.644515360736459	0.8677290477790021	1.3554213114503	1.01099026763762	1.06997309167329	0.9309386906657792	0.7868455208096691	0.904849648979691	1.15562476108311	1.19825591450001	0.643054602596434	1.3315104565237	0.7944675282299078	0.65607523786468	1.5018184957258	0.926500418051713	1.39600762310642	1.23586609801172	0.802820632694406	0.9887375006859159	0.639286219837661	0.875917278185457	0.841664246397256	1.3615274413466998	0.799444166609767	0.588135292313817
O14791	66.6514312799418	78.5661214609277	89.6872200729438	97.98685274898929	77.1191516719284	71.72484152652319	58.600317634696204	86.6465130494408	51.452327472195904	63.6407129968834	98.4737698855947	80.0630611037724	89.52081784353201	64.45112725544871	78.98167745267558	100.951176321781	107.985967849239	69.473273560095	85.2707978452676	131.299664895039	69.7934448692731	73.9467309833281	82.67139652818409	83.74478163134229	94.12318841939529	113.722278109984	100.11576102799499	71.6030382952593	111.828168143861	95.2280319880529	128.811639227052	85.0831693793597	93.3982325337837	113.15813770767201	67.2880930236209	45.7860809980526	95.1041681500363	94.3520998457516	130.41866079487	80.2444496132174	136.433433410492	60.121898429518794	87.4069681359548	87.439450906467	80.9331689290988	65.7047824523553	67.20660378932071	75.00650502224629	151.059739579691
O14960	0.441624769353173	0.47483060045675396	0.704231865584493	0.44357126907696903	0.6800462619952979	0.37429368915515004	0.16990470959113502	0.47169440824218495	0.34499360022656	0.9078739757699791	0.48712606695055105	0.441182319534979	0.39602226395790296	0.37721793605341797	0.24673758852873498	0.41080660726499296	0.624985440755225	0.6561161071613539	0.719750438605524	0.400036809659795	0.523135677503481	0.36635391362614	0.508559667771926	0.42768545279383396	0.671538832519221	0.5664635983434531	0.364102645819058	0.47254339945039103	0.777285778945377	0.696034249265194	0.33034742366470193	0.314016574256245	0.42150987255577294	0.35323956819033503	0.30180874902380894	0.483428271909637	0.5762418092566329	0.8595158098950699	0.47200899226465903	0.726879328326293	0.712017384673402	0.5416445898914339	0.729947427550428	0.44860706875062606	0.9142593189467141	0.373582413630957	0.487841221419318	0.44995192742425105	0.489481508579954
O15031	0.0497277944238485	0.04726529731802599	0.0333504973350458	0.0528353071113536	0.0277330355083624	0.0809397469985684	0.0280130516813145	0.0384279545134232	0.0586972597123387	0.0640523577794615	0.0667681357767248	0.0331686850676688	0.0565659526149182	0.0595469721030848	0.0382376085943757	0.0469438120133794	0.0428205649579213	0.0290474733139171	0.084465273916382	0.118448002929109	0.112599023139656	0.0681847222534841	0.10148925622521301	0.0358478511025476	0.12037227125246999	0.0464879052642867	0.0843261442766717	0.0636260829600304	0.10442727105091099	0.0590607868102994	0.0999196401965818	0.14250248122858497	0.108917810985265	0.0667387797738123	0.0655762763080956	0.058509932970241	0.0938868217779685	0.134861732988944	0.0793631955762192	0.0885175083846668	0.08168192131476801	0.0414168960919779	0.0609980967637282	0.0657976598616909	0.0206504711005839	0.0815513235416148	0.0833589401911526	0.0671990020096367	0.0261698918830709
O15204	0.42363516327256107	0.41561694303587293	0.5748159403703149	0.680907204487438	0.23914815750367702	0.629523481689374	0.390345875525411	0.19588334127759602	0.903936763019582	0.639396827132625	0.534512204885004	0.6558811756850871	0.711117863940282	0.689438935640779	0.9191127846049421	0.693028267326269	0.261081312641768	0.698277427643217	0.9276293530801429	0.5344371010043361	0.630623908767432	0.655316599689382	0.341421640335479	0.153374377809891	0.622975430247461	0.516475087959393	0.7157312207023839	0.72471694766893	0.402686010283281	0.32846045608158697	0.321929191285001	0.5966293868647441	0.694573451679692	0.454330678726151	0.7439711636193821	0.248633196913368	0.332558929614026	0.305109734461005	0.20910522167815	0.398911306357341	0.382346139181562	0.23933994770834402	0.37184827635337203	0.24710590006249103	0.251763347849877	0.40630791358946705	0.462689665269873	0.656693529486666	0.36577558519251796
O15335	0.0188949266162206	0.0166042367861508	0.0581241753992573	0.0380756625358965	0.0519682045935897	0.0781497754996176	0.0613118551776844	0.03598149118820299	0.0536261218113349	0.0815453082649211	0.14865656677328198	0.124860985469374	0.0515260844509216	0.0550110662348543	0.024645492471895	0.157304813034638	0.0413391741404123	0.0759198038648578	0.0737969034956705	0.0599517754297479	0.0446938802572546	0.0718738691631504	0.0271302662375658	0.0269209283344038	0.0397666689810862	0.140303836510425	0.0478933836245481	0.143806603314816	0.12134391516652301	0.11796290132555601	0.037885868229035	0.0693042038850954	0.0943413835780418	0.0492959338293922	0.0800237032851027	0.129294365126475	0.0713956151932314	0.0177475187358445	0.0392509030101569	0.0896497197608025	0.0730309159247692	0.0182063269440549	0.147121222769137	0.0512926562537762	0.0384325505393108	0.0400663499571267	0.0453695449516188	0.0918138216498213	0.0266659134885239
O15394	0.107041795744249	0.17677129092895003	0.144883929248042	0.13811385941422197	0.193464014740308	0.322778662580699	0.186189458349255	0.16437497129772302	0.17496416034324602	0.17849214594252602	0.19154407139562302	0.282717178734902	0.208067852747168	0.14868189889087602	0.205873474793193	0.40044598101769896	0.21248008591435	0.25139399891036	0.37800392072640293	0.190709085231005	0.19620836740557399	0.28663911392602304	0.196706976139393	0.20470723613787198	0.24425445353740302	0.21930153348074105	0.270095317724185	0.24667746050998002	0.241010510787387	0.19339176559470397	0.170366779517893	0.28754896700229	0.23300526259346202	0.20692539280522398	0.258477652589898	0.329941926055519	0.166461944702692	0.33381266200059495	0.221251792638968	0.19623684151291698	0.24585853492873397	0.157024743303378	0.21520143787238002	0.205288615907278	0.16691520939052998	0.32411902193455605	0.238153044374306	0.30607928930094497	0.270450131537183
O15504	48.5062549726609	76.3633282088331	67.0806753419361	86.95719741242729	55.5532557850727	109.6064027983	35.9104831390906	100.63659670965001	4.4132245325574	1.0427032642571998	94.14649674244129	126.634346299561	98.7293792721509	92.37523914321079	92.43630031459429	97.49932072218941	57.6232205641683	32.710714117559995	83.9537554341484	129.200731102498	54.3634716113775	80.990859808262	49.2594353423054	46.6456928387925	23.443631061511603	54.077792359660705	96.89338643655691	96.0131433159221	69.667912762141	78.9904497241286	90.14545558796009	84.5544835712858	77.45335692016059	103.192770102811	128.534202977038	100.466188328977	76.5524522897463	118.683141033941	129.985843458552	39.918704372031605	114.928859099556	61.39906152061361	94.25187989106209	69.3315172920961	62.6910449663071	72.24625203994141	69.9951257392474	48.8902708857349	64.4168159573343
O43157	0.0311892065749158	0.0509042631505062	0.0304317750362873	0.0610940665607187	0.04480857789984401	0.0421321310667463	0.0658647186664119	0.0364668113449949	0.0367236861954619	0.0327878584316881	0.0312782820523573	0.0225610153413144	0.0388513437580633	0.0432292773811161	0.0463127203948918	0.0458740197318492	0.0342644669539691	0.0343771229476771	0.0574173612275659	0.0604866902731453	0.0305134042035936	0.0311107609785321	0.0437975424224693	0.0291358916720188	0.0495497202992732	0.0390395702372989	0.061059021252224996	0.049738640242728	0.0615207952659548	0.0466438432155707	0.0414724348499183	0.0414500194640546	0.0417722582970143	0.0556314302111073	0.0453813913514404	0.0424982904113774	0.062643700374928	0.0567318417352152	0.0497330190716483	0.0273088783679349	0.0658050724743366	0.0536676882586186	0.0602785829602111	0.0574702821769017	0.0532943310521621	0.0454555984288994	0.0366629661822677	0.0407349106551342	0.0270964803268076
O43493	0.31880893132226196	0.166606291151506	0.245214643937642	0.235186440844323	0.23991524829495497	0.240093430074627	0.29176418609094396	0.187387467279404	0.25266842324945604	0.22281543160213396	0.3504820576944339	0.192971039450424	0.30583723144393	0.22255167368986997	0.24579886550611701	0.31628299182055797	0.23370598419507602	0.250440564191212	0.161682401547893	0.14185679280175398	0.12255910889119699	0.133707551955731	0.18588010369936897	0.15038803254121202	0.190419804425295	0.327712442998739	0.158975229014682	0.20557313210253	0.322673269934933	0.17953215447390697	0.18641389381907103	0.29113315868289696	0.167622152165953	0.202006615095235	0.199162536251506	0.188006151047796	0.243251600513466	0.289868900201954	0.14120679440161402	0.12266917518888901	0.21557286707517	0.20617457101795603	0.22667861684686602	0.168755114089511	0.23248832555036703	0.154250511714104	0.197969119797468	0.17828503623435799	0.14353351732399403
O43505	0.0822251376357313	0.0823929590051393	0.11168363312043499	0.0759459907227844	0.0711973459334473	0.0759700417769741	0.0826203966851356	0.16235433099545002	0.138312847579886	0.0842821211813502	0.0952535711154232	0.13823125958885002	0.0942765677127458	0.148640009753292	0.094305406032604	0.104219973578435	0.0904308351972457	0.0466123640472715	0.24683708783584302	0.0813450406325779	0.10246354454439	0.0949565325793555	0.0892842630518172	0.0371179886533933	0.0771375384459486	0.0360007966133719	0.0923273236539825	0.0756030344811804	0.107747903949269	0.0777322893717739	0.0816053021832673	0.06771018548718	0.0370313832978597	0.0594306745622976	0.0790898958860673	0.0885235016849042	0.0868817501795301	0.0734208846453536	0.109893336827864	0.0948111980632108	0.0915920602213087	0.0590277946119201	0.0877187831225205	0.0879172838099578	0.0727711732915577	0.0508852999751058	0.104691336974511	0.0926030976823667	0.0768396127070318
O43866	87.9828347976233	87.96912288871158	60.29830387278171	55.5680333842352	53.6338391795846	119.30648497150801	27.206426729079105	38.1520959392414	215.891243647658	72.8271482467994	106.290957748949	55.858158212964106	41.048970098652205	65.6571592912608	111.85774682046801	46.653736964893	31.362488673401103	34.8728417399259	71.6108223032257	147.405849015782	70.13539019161489	45.0682960528708	50.7094792276185	55.0200037465211	114.02069091052401	100.47459773578001	118.780937954901	111.243713921197	18.6166903352963	106.732037538942	210.600022761371	88.28930248543699	75.6603844678617	15.539825444038698	50.49623847702471	110.24677087347	152.235429580459	21.169811835101896	73.26831537156771	122.727136308046	166.004671193405	39.296486762592394	88.0469638231078	34.857806733162796	41.1358508668701	99.887111719636	97.6914908009912	80.5570882597728	118.70876573828501
O43895	0.285827704704349	0.11241692660094998	0.242727482934772	0.24728184634058398	0.207883294063579	0.0744216952610893	0.11427654518532698	0.23563669964195397	0.0794334511483961	0.108609585777556	0.18658606321455704	0.2681789371513	0.604893863206661	0.22427569304640302	0.608676383089725	0.439759769888786	0.314446126846063	0.0346771101679525	0.0832949400270077	0.15710499857558402	0.0731831944659314	0.3532279819031479	0.12196581821728099	0.279861780132734	0.0623902449093717	0.137362903349351	0.294185197023395	0.259901634904925	0.18556892121339802	0.26280568191223896	0.599499771083155	0.15592040429120999	0.224451012085512	0.26427432188032396	0.33646224545458103	0.0820927100364134	0.117051393418111	0.059503997055877	0.09179308193628999	0.29161413275909903	0.347130924675444	0.23089681921285501	0.140729352485711	0.102633432421515	0.35934817968533295	0.12512775564960002	0.32784870887690004	0.140127221626569	0.38669241818602396
O60306	0.15541516428825303	0.0634632833551895	0.0705073225517495	0.0940094698813116	0.0580577903223218	0.15759766578229	0.0556069688574704	0.0679042824589102	0.11941135041235301	0.132072557274865	0.126926991799873	0.127504948333391	0.12710702505009902	0.14654070748877698	0.10161153268343902	0.131003176209349	0.0491879396151622	0.11640546703167401	0.131843104258176	0.10180572918859199	0.18571839016951397	0.123755321967106	0.21347766725180398	0.127074970563049	0.143977473817347	0.152219129955216	0.18447939875503	0.20193259378343303	0.0227653740322005	0.0945778454028181	0.0937306322014329	0.171594404171971	0.105442586332329	0.0837301968054195	0.15485838856905199	0.156039967925688	0.13658345556299198	0.23995511121106602	0.13733007997430802	0.143881069035632	0.0897312917870752	0.142063269440549	0.149360244985112	0.15566494384427598	0.11799420587507801	0.11177772245733401	0.0886881937249916	0.0801189911587059	0.10198695567188
O60437	0.406789904017064	2.0328801175097	1.08860705382178	3.6594572444428395	1.64064330869575	0.9275140255379369	0.24688037351929698	0.4226843794686479	3.0936032806821205	0.8000203088507528	0.263925158112636	1.3566159577087802	0.4890572700848971	1.0587713978467699	0.772829028526362	0.61910785057762	0.826828887910595	0.539171537535396	0.665895858524344	0.889115794770483	0.6523075563020749	0.950372169769669	0.18688946589948602	0.476335032648255	0.40471503553259497	0.5434516848883459	0.32540565569952	0.585161707410565	0.452665534723436	1.66022643822083	0.718256791706521	0.255054516888136	0.152082671121241	1.28023093091082	1.65462469144523	3.41285957768822	1.2042472856878401	0.797062237760649	0.651869051068754	0.486014300827587	2.54752970541479	3.56836874274929	0.701856160776775	0.16980451662575402	1.19157715630645	1.24300196387575	0.47847263278653895	0.219771945915123	0.377408600935734
O60462	0.14101586173040098	0.12000112990094501	0.149417017665104	0.12883357202974302	0.12215870162280301	0.20987440060062196	0.237079671379442	0.0933187433390923	0.154305525091462	0.18060192309194398	0.176304834301007	0.153907850565832	0.176284443549395	0.14737458267165196	0.14774889682596498	0.20472215195210397	0.144527796806245	0.176057522213179	0.160040364456919	0.129560212673683	0.118281433023184	0.18339944490519602	0.0944155939145699	0.11970541862913002	0.154843673471686	0.136969294639711	0.0574574004103658	0.110185688431708	0.216391463966607	0.19416135264169102	0.16253530401634	0.177110622463974	0.13471524316428	0.138594572870144	0.163841894379103	0.18896247930269602	0.185795048834224	0.18894000213539802	0.14184393105192097	0.170965418408001	0.205611474217804	0.10600228559555301	0.13195636708104	0.146110357304387	0.140692296737151	0.13603573700661098	0.15812565214087498	0.17625362389714497	0.138707259381999
O60488	3.08802667885498	8.82087988468163	41.8445407787534	3.23332076462462	3.95801952026412	4.42872361132552	6.264702545854031	3.99372588018997	2.0757847936200298	5.549705912218901	4.8024306839539	3.74213322885206	11.5442451660582	4.67231128005702	5.448763694799861	0.945256767012396	4.75837576078223	4.45481022108924	3.0712095313466903	3.2240758670583904	4.47653104073198	7.23856783462815	4.41600026006111	2.88244621066153	2.15297312208313	5.8851549055553605	6.08456835196602	6.30501570446991	1.54606761484873	11.0415312845059	2.59700297027209	9.17933583735766	9.557225269337161	2.75578277721757	1.8084507705529902	2.4572602844338904	15.5336977506352	5.40555521480058	7.257802247697019	7.100574734204191	2.4038727985282202	4.22826519834467	5.400839657398221	2.9226179995235495	4.6224074476617405	4.13193580062512	3.0637786826152005	3.131250126871	3.3497597899709
O75015	156.20522241658898	153.579012748058	179.613222531242	161.401039899067	132.680868981744	170.75019325179198	127.182374542945	121.290453592237	148.708888248459	147.561798526698	162.818988938921	146.396757972565	149.73605609405502	143.907749669669	158.056673832288	164.844306392836	138.051199080249	136.277729042244	177.94950468974702	170.52493979166098	165.205605134123	168.043409830539	175.730789571514	164.122811326939	158.843411728386	177.912034863926	168.847099338623	169.111484970938	179.032593592319	167.36664845567302	167.116896505053	154.709378896162	176.330515438503	162.703974462079	172.234308029105	172.431242040965	180.948070834064	171.025063562354	149.166832831786	163.253626972207	191.265659433043	153.58459842471	170.412542395347	153.60362575129102	178.33857313782698	162.523869602181	168.460977082217	150.763473682103	159.834149464662
O75023	0.0407336261913226	0.0454939678697258	0.0330267777857661	0.0556166505672686	0.0509614824114023	0.0613286170833977	0.0383984225735575	0.0459164221364629	0.052989013490889005	0.0945451207986065	0.0425200047271771	0.0592420016399949	0.0439812962614999	0.0683468326810298	0.0470631753614869	0.0563347106276527	0.0887859267872337	0.0778583493640405	0.0720888508388177	0.0602914815985965	0.0559759542069087	0.0607899798981576	0.054161104812755996	0.0385821424748448	0.0460369944322573	0.0582238585704875	0.0449477106967877	0.10551515810310601	0.0802900584571247	0.0978092304657851	0.0641352894212617	0.0741783889374029	0.0687399629579891	0.0513696562125794	0.11306074555465301	0.0859799847959428	0.0728457098915496	0.0979359587620851	0.0554059715872492	0.0648762495717005	0.0649985519717145	0.0461013280695375	0.055684207182238	0.0267120331720993	0.070990716657547	0.0338784125798689	0.0968472984919445	0.0970569618501206	0.0361469916809681
O75083	0.543190628544343	0.389112206011758	0.26518576955287504	0.134682029391148	0.44587067761657795	0.168999318259616	0.25403163211692803	0.145387128394589	0.10231622747469502	0.075309514696578	0.422358022667576	0.120461601863738	0.0730522857777326	0.0933338439223238	0.2714218164116	0.12130102781759801	0.823332695029721	0.122741351825819	0.0573122331959412	0.766198942505465	0.29028222865604303	0.535993725316375	0.16817664651193	0.0396713096767288	0.0468493556843707	0.10700417200721002	0.15200369685420598	0.0942889174309127	0.161387165296441	0.130434438051765	0.10287670721144501	0.122984593587032	0.218702447535895	0.0685410039954886	0.16306623969358403	0.0903281445920495	0.101815034146322	0.134459187776437	1.24546556933475	0.0986488869214205	0.17720053420784498	0.111702298705571	0.0639828179256554	0.0885114964156778	0.0694507949119638	0.12758368945868903	0.0849589209165093	0.0946308192268158	0.5762494239083851
O75127	156.20522241658898	153.579012748058	0.403617653402456	161.401039899067	132.680868981744	0.127359459363575	127.182374542945	0.280857916998557	1.1616824324136699	147.561798526698	162.818988938921	0.411176675176926	149.73605609405502	0.0213803408650419	158.056673832288	0.0541825711367831	138.051199080249	0.0947362668406503	177.94950468974702	170.52493979166098	165.205605134123	0.22889955831352302	175.730789571514	0.117632064868337	158.843411728386	177.912034863926	0.0779543198547504	169.111484970938	0.15562263662945902	0.259755880648848	167.116896505053	0.0334152226442357	176.330515438503	0.0608110823664444	0.6936625107430041	0.0149376911354793	0.0682771822825651	171.025063562354	149.166832831786	0.173708348652076	191.265659433043	0.0579957751112496	170.412542395347	153.60362575129102	0.0916519252535398	162.523869602181	168.460977082217	0.0298334160686045	159.834149464662
O75144	1.2972034601256102	0.892267368803093	0.903812934403072	0.838685667500673	0.743599903015393	1.36178169157912	0.596426311138708	0.7200558051443979	0.745559260606363	1.00995719519149	1.1635565145456002	1.02791291610216	0.9260076724526229	0.8719724156902952	0.911643131705632	1.3616568756968501	1.11599621755756	0.984576890222165	1.44146418242852	0.7032387605717642	1.15799765730325	1.2742732777084198	1.21663700344581	0.8625026760864909	1.57659633958915	1.1197892038462098	1.30222626734892	1.03973888815786	1.24895407008628	1.38779614572492	0.8658390910046541	1.6289730343935098	1.3353944433119098	0.950276353116463	0.82951294458376	0.991846043300322	1.16124753591111	1.6817303083378201	0.814737568729363	1.27517838519197	1.30297543768999	0.8377573459387391	0.544953247005796	0.7856242728066809	1.48902077040124	0.9084152767405191	1.15244389503474	1.32781252249077	0.761830725005694
O75339	0.0572559375687708	0.24002691218615302	0.246465996817211	0.0820612900402662	0.19912835507179602	0.140545718315612	0.0944564685231181	0.144642531944645	0.224459443576025	0.268982917132078	0.16998700026304503	0.21879461221906196	0.111730653219346	0.0533881747589812	0.241824123785811	0.27511781956507503	0.247536595525426	0.18052033657759	0.151054271365654	0.18061129488747102	0.21095409640418203	0.136512633341356	0.0877141440738573	0.185016257225434	0.33795841926397696	0.22151979533164104	0.196077622690286	0.37804578038915	0.21763388741076398	0.21551431132525697	0.20203583960357	0.301470149855685	0.11837444120571099	0.29301939088261	0.35480168120651295	0.241666406323222	0.150078016766993	0.36611169039457203	0.633400947583883	0.0810632207624607	0.289993186974829	0.11996034838017099	0.28254731376058095	0.0842667301935845	0.209538568783684	0.10305213260310302	0.41040534204151796	0.217020459909686	0.15982260861456501
O75636	21.9819545308347	17.1825406336348	17.9905682191344	16.8810572110717	19.9357434740258	22.542114967701202	16.4283411348873	21.3411920827639	8.44290689463372	19.0360521156355	19.4336536885324	15.806165805345	23.457350639356104	11.159782051442402	16.490292591939898	11.4519118156862	24.8851547030802	20.4051845324975	15.382015849619801	19.387040845995603	20.5672862289213	16.87644032904	23.319761393927603	22.765467779918605	27.5606080793258	14.571161574639099	15.0645309147558	18.816205258470603	30.2073180369326	14.9210248715741	18.480148522291802	16.103664502824902	15.916586879167099	24.4783868871216	16.5138707386085	17.801069837997	16.6790693321887	22.354276134202898	17.9708526593811	21.0963467613052	28.341142963103398	12.3322251657923	14.0532193766203	15.621458978528599	13.3155436957972	17.2365536746605	18.8902624131483	19.561017108669898	14.1305723974557
O75717	0.5326849829871521	0.6777882017797651	0.428158937360462	0.661419435258745	0.27213813041050305	0.7501407108318101	0.190461406190294	0.581763087842428	0.110178092321475	0.391539020332284	0.534594168035896	0.27326309055259695	0.25512028776642104	0.38290266715016297	0.383060062569903	0.17881309085457803	0.23788720188095602	0.10214968420627801	0.0692156291647911	0.6632552466002459	0.164766548058435	0.468587624814088	0.6852854170730122	0.5791954345964461	0.249465650573945	0.4843736116714071	0.488241585298068	0.613237142263236	0.6030734892988261	0.484020942629663	0.428568822307534	0.431034119961703	0.8461790402505791	0.47004831879907205	0.7156174823500792	0.502395159694669	0.362744399982912	0.0286902060204589	0.123320456479248	0.0747574636664441	0.21014328187797798	0.25445777708517303	0.568646950152923	0.45068032495399496	0.235331044666482	0.407680552098028	0.958720756752149	0.700863091887822	0.261763476957232
O75882	8.71296531410289	8.702069088306889	9.41143666580523	7.761163998746951	9.297613485929212	7.11111792958034	6.749707441727169	7.36965207297742	10.187661903162098	10.8147364145505	7.4047607247829905	7.51985891643558	8.34071299686862	6.3815131356832895	6.412036592749501	8.02612174532235	10.7290480129345	7.689375340512401	6.67712062951293	6.86053740145339	9.076049240833651	8.77660983553195	9.69936528834276	7.5197361378719805	8.55645901319407	10.074605906173199	7.64677045478618	8.70365178985188	13.1607798434278	8.538946916104441	8.348645133714369	8.62708274152086	10.524452654532501	8.77195301001316	9.27506798996927	8.5700202373638	8.65341229267578	9.18500496366416	7.42751463180995	9.831406298066462	9.93249479647389	9.739043859193462	9.56793552293751	9.03606533605394	10.4161950663738	6.3095040522225	8.83699767777615	9.388896988128561	10.172244668126401
O95445	91.37406260051121	121.085834808482	126.31396910091101	90.4153644693783	127.12789549317301	105.21104707077	111.956080435613	157.778910912883	132.876325650829	135.653359162026	116.608974774411	132.767487143642	114.67196983523199	115.236235979643	74.4121203449894	181.40371588385798	123.547086078203	84.9007553489874	97.11280375087401	96.48477538765171	88.358388401441	122.893938108488	130.201425459983	96.64000615499891	105.548038904767	112.16009886176201	118.211599911141	93.7317520162175	213.16111511575298	128.25159332695802	102.170062194144	66.4818458236451	161.218734330331	103.742217668134	117.702900512917	101.227779686963	159.457524091618	97.1167585569254	97.91896995011071	64.8215397774593	87.7503057527351	113.541114747286	113.56014929381901	71.7933579845395	79.8033895256013	119.203973390867	162.298797744125	97.02208385850241	176.93374004953
O95479	0.237133715910822	0.223891584292323	0.267381466375721	0.11957046097170598	0.27870740132787797	0.25673710038842895	0.11018296833206	0.170620586777475	0.21832898815093302	0.24884981604867898	0.263296138582533	0.168521914410545	0.229698882756401	0.12777296712640498	0.20631491889119	0.21522706617571302	0.140519710749757	0.29588930068001595	0.225807558823154	0.234127057938992	0.18082966826529898	0.201970707754532	0.27549817957219896	0.318957731213873	0.3146009221398	0.199574118235808	0.253547583406524	0.28613601386799103	0.321971592854868	0.268319958016121	0.264726911325346	0.23210972816957198	0.335304591798779	0.14433055200018802	0.22688439154373496	0.27119282424040503	0.294323593613	0.316434158187547	0.24545449511719297	0.214881939390302	0.30860920529290803	0.20109604695860003	0.43877441981137105	0.282587755186593	0.18140558124892303	0.250949091361713	0.23070265341411397	0.21755377946406	0.15919442217786803
O95497	2.43420852165964	0.857906396266533	1.7494632201351201	0.8615743493648441	1.4006435790361202	1.1303063804571598	4.19715143771494	0.5710240814083671	0.531071062010704	0.805593526163268	0.601613339788726	0.128362518416093	0.5353868726799009	0.7657771998049341	0.207347863183737	0.0859903870478118	0.741854225931841	2.09954060253039	0.20532916743894603	1.97262575246874	1.682393970871	0.908367803116218	1.80707731942006	1.03792850834939	1.06934814061412	0.6424257898472651	0.531349679852801	0.8036798233318649	1.39867471639554	1.21235671504323	3.23552024936733	2.7272822919187303	2.3586698497933902	1.83548073493817	1.31793797117147	0.112174353740788	0.7466682670106051	0.768227551630058	0.6978676594087478	1.19426353739149	4.41406941785096	1.7504198916073603	1.24192664886975	0.297625336192045	1.74507911641469	0.29269528116615506	0.65843849442796	1.11043036489023	1.0
P00326	156.20522241658898	153.579012748058	179.613222531242	161.401039899067	0.0879532108409866	170.75019325179198	0.0523218081295376	121.290453592237	148.708888248459	0.15959378392945	162.818988938921	146.396757972565	149.73605609405502	143.907749669669	158.056673832288	164.844306392836	0.29387366721218605	0.0751002199457871	177.94950468974702	170.52493979166098	165.205605134123	168.043409830539	175.730789571514	164.122811326939	158.843411728386	0.0342825628481992	168.847099338623	169.111484970938	0.25261811763748	0.0674742927988137	167.116896505053	154.709378896162	0.0589016280514492	162.703974462079	172.234308029105	172.431242040965	0.0503943559395477	0.0752041690235553	0.0482994616084563	0.0277750058148696	191.265659433043	0.0888249961040985	170.412542395347	153.60362575129102	0.219183575567232	162.523869602181	168.460977082217	0.162816554681863	159.834149464662
P00338	0.48226431703146994	0.8840995545451121	0.806965216664756	0.437245473424542	0.7179614984628621	0.418621196852296	0.678465024359954	0.6640701333210871	0.768426303577857	0.64599134530514	0.7175988227804191	0.588847865510264	0.549305892073207	0.522865529616245	0.548509122887219	0.642132089083771	0.97538253798729	0.66790540313305	0.6741001599475931	0.8544070267291001	0.482254293102305	0.575929039284298	0.349887848644431	0.374864523121387	0.578589242452959	0.5157213691537	0.542192785697748	0.5656641360253101	0.685253525747717	0.376770094234789	0.507549043370838	0.628874837361165	0.7306377235297931	0.58040309718252	0.6820267093639749	0.559759234381997	0.8224289559179839	1.0200432077310502	1.49850774918374	0.6169032630797049	0.963905551052894	0.5292833272730421	0.6171395234881689	0.346986441836618	0.9365007383199291	0.533283890686803	0.8402465671674979	0.5885190509495489	0.654258953405172
P00352	0.107527846901292	0.101450518898449	0.20029029832330397	0.12052628264217699	0.19868496307742	0.13762010760183702	0.23316894344669503	0.11171876360883802	0.0804248375993862	0.0336898447935137	0.135460785397598	0.117858088822055	0.182416292139377	0.0951095994898278	0.0357412683927771	0.21716464757193302	0.427589719495174	0.181517491407317	0.0696936086667863	0.139683319448129	0.118970313562839	0.135836338798287	0.177540472010923	0.10539785461491098	0.0924361642437196	0.16421102083960998	0.12006855677398899	0.0954003352575361	0.23459411692861804	0.12881390258119801	0.14987941685714098	0.0560252646936077	0.0954883912811183	0.10568963363524302	0.16167829374719	0.12797172124705	0.174492077280338	0.17960649615287602	0.108624785206322	0.176254323636882	0.35581076041278203	0.0886992883486572	0.11053227826890999	0.0618116910244061	0.277480867394743	0.0407685738389622	0.120505893489886	0.121786749684899	0.136064540592217
P00390	0.108732077260339	0.157084992518686	0.127187390093715	0.116035900158104	0.155291785961394	0.0883694706875606	0.0660726440103172	0.0893191811093006	0.118594511650549	0.128923709021035	0.133202700590516	0.11833485513801599	0.12210851297007701	0.11263098170632599	0.14606826854457802	0.10851505185934698	0.17722262911335698	0.0563214235268004	0.10326259746653199	0.11412600064025301	0.112223838044511	0.13463663452565	0.0888636954684351	0.10848787732819501	0.18330765578701802	0.11830893279340599	0.0897366366312885	0.0775694019333566	0.17369501234520598	0.0673328789775939	0.110713221489862	0.11711100823803	0.125462469602653	0.0966805039348411	0.128710800299823	0.135713740232782	0.19691574392598302	0.128920556384726	0.17372697254885996	0.137070731323014	0.19760398197361	0.159668242342389	0.16399831721952302	0.0749289637862043	0.182530301099609	0.11704353718916802	0.12443950634673198	0.12850306981688098	0.12018356027308098
P00450	329.307805596465	337.797583381554	405.46553630380697	295.519514351639	332.24493175172995	325.540142618938	182.275745128009	311.876962641908	424.48961459759204	336.439546019075	373.43745830362997	288.376768939275	347.959302017188	301.076613357008	403.438029449381	404.21433323027003	261.308338153513	297.86175028418097	366.49279353227206	426.70227544394305	341.310584127124	330.664053369439	440.590257460503	354.64668968101097	348.33952909694506	444.99844251872804	340.468649382811	387.512324242476	416.99016454686796	332.41405544196704	288.351824775666	342.072869212074	401.576362675488	344.719962778775	363.297974624927	279.11073621655	376.18525472932197	396.538838116397	319.941528131281	376.071999339731	354.833601756802	329.466867522034	486.225363583591	338.39131890858	330.829167010217	360.04100627887	380.41288509903296	353.99869715015404	563.596031109844
P00451	0.0628627291656087	0.111175405137968	0.125739978975717	0.0684998441861816	0.0658442687419795	0.15848766778628098	0.10685153563240402	0.12238017492157399	0.094065286018508	0.0763339399951571	0.130507256598034	0.146266896051573	0.0775176639926062	0.10488664924411999	0.142452963520665	0.0666629189270221	0.0459679282046625	0.080182514646237	0.0446115509424748	0.0970375076727582	0.10336137202466499	0.0792631786920855	0.0611677963071322	0.0819563195782488	0.101933791338191	0.10129858192606801	0.0915258240826056	0.10396263728300302	0.14324126914943802	0.0641171674265678	0.056909335897897005	0.166519195766305	0.0652099771893094	0.0608680831870597	0.0742495594877893	0.0627816482169945	0.0606681571564872	0.124492559047158	0.125971255022619	0.177052086225137	0.100519772208632	0.0719588592800374	0.145434206460221	0.0872314347761539	0.12366259154042801	0.0906779866124526	0.11530517876305	0.11651039234972502	0.0681373366544903
P00488	6.30614663213312	6.58131349272926	8.14302341623222	6.296988499222571	6.31300514575992	8.63240577647928	6.12085641956439	6.17961211940781	6.99062569701076	5.9151675870742	6.8955408233675	4.69974469223016	6.00116336462311	5.19292448701437	6.97298466810558	6.428572767049871	5.39882460008963	3.7812178404955796	7.843924099914781	7.195348668733621	7.724445819612349	2.29439762864054	6.36465038033938	6.65725018732605	6.462297167713469	7.739323593543349	6.71295858004805	7.337715710000321	6.601799454464031	6.060753349993041	3.8519364106359903	5.673877134470309	5.159157946400191	4.954532535080459	6.943865597664209	8.78360599970147	6.94414324976961	9.14204711959818	9.74593899213546	6.39808221850404	8.26567881274182	5.89508770107181	7.966174957184401	4.09061562416923	6.14010463904775	7.729303239011981	6.303809151378231	6.468907839059289	5.77804198788818
P00491	0.0511941157550827	0.0453638109846916	0.0411638747636711	0.0755652033799739	0.0897521570204436	0.0466647937184	0.13105894153611	0.077562182988299	0.0564994581247507	0.0529156870249877	0.0914033997552542	0.0491900303881406	0.11061044277082199	0.0693577832518475	0.0938641015216735	0.0668821825170028	0.13500693908412	0.0745918895831792	0.0469500612429625	0.0795928616671447	0.0504547925829337	0.126617886657467	0.0372123073922372	0.043171463551702004	0.0450808889622831	0.0421777877638144	0.0321153898428368	0.0614890545470495	0.0450258758390789	0.0812377495654563	0.0541324485936166	0.0634878884481713	0.09979392120698599	0.123369534716577	0.0584884446485125	0.0351272732321812	0.0588771281692404	0.101985440423283	0.19667994957539603	0.0393184597723572	0.0800555459483335	0.0191023842917251	0.0372167889121325	0.0531058563301927	0.0335315303835516	0.0525763767875418	0.0498609793186784	0.0475460841611474	0.0791760589774351
P00533	0.0757071758671474	0.0566648748035513	0.0698643525706169	0.0806350006093506	0.0540368152890995	0.111466566435169	0.0788569927397784	0.0312469219282229	0.142301715768616	0.0809356521874976	0.0732333128743143	0.0877118009394852	0.0885252150741128	0.0464500518925137	0.0833005012920528	0.0886115561551939	0.126541651284866	0.0828719740638852	0.117724958787262	0.0688618668567194	0.0765991115433067	0.0888774999610429	0.08556254469800399	0.0703402643973453	0.11023117297908999	0.09933564487384401	0.0988359220998582	0.0809294147486617	0.0780552289311279	0.10084108643853801	0.0912777903747199	0.0554762380716908	0.0901121791310682	0.0604311113789311	0.12345428287751599	0.0769760935292504	0.0627928171681643	0.0951749095295537	0.0923748474987957	0.0533915695645976	0.10617276748416	0.0582887469049227	0.076107694099775	0.0369124191671759	0.068039929241217	0.0683361339307941	0.127927475447996	0.0767707039633578	0.120048167535511
P00568	0.249240769894876	0.0450375092874434	0.0895675254496807	0.229416831000488	0.245364296316697	0.145828199505427	0.38466934944592995	0.0972566165676669	0.063307317768418	0.147042328331628	0.153781932271752	0.13909644574688698	0.406043022913968	0.353938204143899	0.234408560874792	0.10145843288266802	0.322593381515385	0.164583347346189	0.0754134758053523	0.120480061488666	0.0988003133418299	0.218718780245828	0.174547534295559	0.0814391658638407	0.131030736116767	0.110531126646207	0.083489290464572	0.13379178561825303	0.0785971726963798	0.122589140897828	0.1417037842083	0.10588638603357599	0.150640989100915	0.3428281251980089	0.217312816648811	0.11628748263757199	0.18229721235004398	0.0971983125813553	0.33078134141997306	0.18675729109612196	0.15527113548336	0.0976155351237165	0.0520762796303659	0.0832866049887811	0.12310266769606698	0.0646542126517855	0.210547677868818	0.213934957159123	0.17264331455767798
P00734	199.30594349364299	186.685315738835	233.076132386917	176.785295101557	192.499237555684	210.26944566164798	129.537787781811	141.434369571311	172.86792218838002	191.816509533443	200.44755692626703	165.341272104601	179.810858848988	152.899884961174	149.32745206492902	195.90184669871002	195.22200133846297	140.90688961681002	202.05960720166198	217.137833575305	199.008995071496	178.296935897458	222.472124699304	200.06255352173	230.70383999729802	241.57811151565897	204.524897057045	187.037090010355	299.819671385225	207.445094278816	224.901461505917	170.169495091902	252.9986734825	218.352453867224	200.606709913389	177.043956387266	274.083989576065	212.20379873648102	231.979018049129	175.369525581675	203.24504180530602	212.477273907849	216.589635497041	204.983065242835	181.287150234988	189.756036843415	213.249834590201	204.289070270849	210.18153386522098
P00736	33.8518443282041	27.554688917726104	32.709081829540104	29.1505161486096	29.098423324291	32.186775770697395	24.910292080626697	29.374187428640198	26.9858501610818	34.4348281168228	26.290919626553002	33.8871348409213	31.079456724903803	32.2321283433159	28.5876057153924	31.3157376957023	33.3587338688503	28.850396507772103	24.4728643171728	36.926745840067895	33.5705792649236	29.5320478081027	38.372830115077	28.631449368443604	38.1124845418669	38.7950712100863	33.529455323273204	37.17811557803321	38.90979019136871	34.7374334536143	28.7900072367261	31.7967251289713	32.751552837037394	39.0384758125397	34.268514267101494	34.0149124725338	42.523308399161	31.6370550591891	30.288907879121197	32.344742982765496	37.9893866818901	33.1823455058612	31.7223373705304	28.096678301759802	39.3801860416308	28.9260227367023	31.603001655024702	39.321521566224796	27.766091561356202
P00738	3036.5818563472303	3015.96241880977	2760.53497278696	3403.6935645212297	2536.18125645754	5203.03110788086	1197.24398165839	2606.7843473221	112.2843257841	18.6232356685908	3487.39864208026	3657.4763203524394	2902.2081451706395	3249.1747214684997	3602.3059783395793	2883.00493764698	1970.19056324042	999.712456195812	2605.72378982631	3741.8389753600395	1665.35151501757	3106.52245052021	2110.1521357519	1457.19599657461	602.7968196122661	2004.80010621512	4020.7601234659296	3294.60136200758	3007.99145534532	2553.4792554905703	3158.7570901237395	2946.98061660722	3397.2567270282	3698.1894480722294	3838.22507917447	3581.2844304206105	2671.6724882568	3006.75376363872	2881.5298662419104	1149.09888279474	3726.4330792165206	2348.8130486728	3156.06056084339	2347.83749538221	1866.96936534469	3049.4011561972698	1829.75300656635	1208.81582759569	1339.92005551999
P00739	17.1237282684137	18.8255193264421	18.2811580066182	33.8947810958987	16.387813394182402	17.3134826386325	25.9108115208254	51.02940221668679	11.884032218208699	8.58691407012802	49.6054332038443	42.820283470324	39.1803943392512	31.736179710652298	37.2981876364245	50.3939811301309	37.726309887849396	10.6908786396992	13.979713820315402	36.356000317189604	18.4084690697726	23.1863757642076	24.9292958845329	23.4017073431813	25.099504401462998	29.091707561188603	36.4700666352347	17.2416009214815	27.279193238994104	25.195610712228998	34.094623016959	34.547118793859894	27.840636264650396	30.0461825614214	22.0468022149229	8.36007928325714	26.5796106688692	17.7320030259042	36.047131869937	18.8900727046271	35.418771863664496	17.4628157844614	41.0001569183168	27.035364468428195	16.9099062296212	17.2459408624457	30.5341856185214	16.8514585090304	36.9050116832276
P00740	11.052138879014098	9.48235128962785	9.747378279700689	12.0786054131602	11.3579619039734	12.8542293313287	8.51984918322507	8.36603677375321	12.956065994945	18.5320606453528	12.890706903584599	10.1565611219664	14.2427476262956	12.342290523051501	12.485190684657098	11.3214904760566	15.8230859281691	11.2600976640009	13.342532036100499	16.8177070127297	12.9091608283422	12.078246551434601	15.0043478967557	10.5712942892314	16.8302335749712	14.245469261447502	14.433891079652	14.261432224771301	19.919390953873698	14.5200823475751	16.227189761205402	15.792993641742198	16.208923124784402	15.6490994310004	13.822959221716001	13.8172423728049	15.900854624349801	14.4826998698316	12.028741285975098	10.3600717292297	14.637274123213698	12.4126192578741	13.8680365090199	11.939918726975801	14.520860348846801	10.5465486958205	10.591861281875	13.7964417066964	16.231544893900498
P00742	14.5954158414166	13.4411989276213	12.183280448777099	14.110188587885098	16.3102595014079	13.958936408292502	13.448829169851	24.2972494904851	18.464942846274898	22.6840099044703	16.6007403369257	17.0342833400044	21.396558994004298	16.511979042927	13.865794014855599	18.551854662656602	24.122546397105104	15.818894486557697	15.505266698636598	14.879169354783402	14.196158861361	10.6686070167723	15.9910766530135	14.181067357097001	14.7421330065623	15.9322674374071	15.227046275353802	13.016078249642902	25.772383618594198	17.583496672460598	17.1604407365997	16.7943403439	19.15442963129	19.170560472724	10.469591903209	11.789253716836601	19.930161261776302	15.022501186963199	16.2535552852626	13.355536130973402	21.832516256461396	15.382750679618402	16.168420525686	12.884484586091098	11.5187653192016	13.3785059331176	16.1662919848991	17.0284873839476	17.8572978478831
P00746	1.49450848949605	1.3721739636582801	1.06836389497185	1.67917403135743	1.93987799201313	1.5254262315673601	1.95782682938479	1.6404558792556598	1.1652474255141299	2.3028674535044504	1.9501511552992	1.53025570549821	1.7623337777614	1.4681345579133	1.77184842938378	2.07579803431056	1.32115423718441	1.8149563135202802	1.37808139380941	1.02021496449728	1.11893031582204	0.92040120576426	1.33503388921397	0.707721178548491	1.3026040972731798	1.51563251612376	1.5957231221171102	1.44390348091912	1.91449358312718	1.5389662878607802	1.18833818532795	1.70638035217664	1.6133776343159398	1.06855512488844	1.28766134127629	1.4347596682877402	1.6669406238493298	1.6511055227294902	0.702793840520193	0.893214609953556	0.7871606769688501	0.8254168614617421	1.53272420787537	0.839732634537237	1.03786606801538	0.8186232816087191	1.4055922412147501	1.1963206486937399	1.11822565575814
P00747	304.95488632708697	274.903188032637	378.59253890561007	307.263214115996	275.944860702902	306.572226606285	241.49939100114602	255.324371360749	298.552438808818	344.25064246268204	351.84302722320297	314.312044146158	302.645620615468	307.408437847774	274.463069624284	308.557026543366	335.054120907865	292.03352323555697	377.44493772242896	383.071080823636	356.996927973125	242.85830538525101	331.348335608868	255.19495290087798	311.086132060778	321.071955634763	304.317464542913	325.007199073942	402.15675897033094	331.54232640705004	306.018818962829	283.85255014186004	393.891642939748	350.339354023459	322.401959052967	290.61965211173197	337.92754103763303	325.121138394226	318.830414969389	342.95913084582	359.421455403854	284.703824909529	307.879513687994	282.119934677756	289.275247168524	290.676084972201	324.39039307299	307.035204626778	420.69303148822604
P00748	5.9064039408867	6.4912295719044995	3.84598644108635	3.23891533952281	3.1717852517502405	11.437359948375699	2.35790026748185	5.99599672516917	5.471912722453441	4.30600360872656	7.36234955949572	5.31977784754479	6.301462476995679	4.560242206744781	5.425731828817401	3.43988157142723	4.9489390012062	3.3167757427374203	5.23820031008847	7.1256256907929805	3.9291709947620803	5.76100450343601	4.93636629607958	3.03523402376365	7.645090647055401	11.822171384217901	5.843616693208911	5.46631882267012	5.76718689755754	3.68854090170243	6.10145490338145	2.5437415173545697	5.90102227834453	3.8036435524545897	5.19769089189497	6.147472412272941	2.79184068711716	2.52588034048237	1.6841910007216698	2.5857974624659503	6.39634721843142	1.85863937804097	2.58736162548122	4.28761812036279	5.540191588399759	1.90857259425221	4.44388020809201	6.73163692195265	10.152375111407599
P00751	378.389450341103	282.078059035612	313.03447244011903	334.449249271846	451.81478643533404	346.577250965799	240.2769153611	305.585423518923	345.802479761816	421.849980081704	378.40290035187	348.606385148315	358.39721799421204	373.250972203119	336.32805752383	362.741846323936	382.468892569554	382.11881108203903	429.797128396435	259.030359158508	329.307136384733	277.64955614924196	353.24426240166395	256.12489295654	368.64199245249	425.236303101175	358.00996013508905	339.617028336699	474.30496849637495	312.93135177876803	319.315977353304	364.58103184038805	416.25597440101404	334.969305161548	334.514573203515	407.74643242699096	387.606014309516	373.82411136781303	286.923748474988	240.285416307145	380.485579096722	286.314130867661	449.032834435773	310.543051570738	381.966254656662	295.357577517772	328.402854871203	399.707320133828	291.874463136413
P00915	7.46701538774059	5.03340055673301	8.36826693455463	15.900174462401399	11.185045446750099	7.6557239823994	23.3925714081009	9.15125189435028	5.06032816076157	10.5768494723604	14.989382912779801	5.52866140706146	20.1305233972045	15.972734547909901	19.862192668538302	6.199173623408379	12.047592443801301	9.772907656400289	6.08159778917319	3.25397392583833	3.8547704820209105	13.1173438557792	5.5213006306482	8.69159441233141	7.412322595052269	5.9261702812147306	4.58053733738388	8.571303251692969	5.27852748394884	2.51190042212818	3.96756765209505	3.73892214728853	8.94859237460158	17.1469097874081	6.08369928222999	4.6044862382454905	6.5546493721023396	5.24946671846142	11.6050048080561	4.99589207602098	6.73658177817873	6.96824407390092	6.0700433306346	4.606599203841999	8.45499996252183	3.12040148811993	10.691755827336301	10.0000553618915	6.60470879801735
P00918	1.1020838623398201	0.659877559824831	0.791997559473266	1.79340478139853	1.22843507564884	0.9803810267144429	2.0788205722201	1.10926184869585	0.5616252370415	1.19692359966569	1.51013483891382	0.769098366690333	2.23009985696189	2.2681561276931	2.03706385584844	0.8280724438073291	1.7575762361539098	1.11943829747163	0.758649771650539	0.5825206980912819	0.547094835016686	2.08068786046101	0.653568119758143	0.949927076643117	0.970757622102832	0.6122668246276091	0.5148600603832021	1.075104934846	0.53935498394285	0.4295264310004461	0.837092000246726	0.9052170680470359	1.0847145185553	2.66901170042707	0.8140803007648629	0.4828155970022321	1.0940351248370002	0.702425493924339	1.8877849534606002	0.7682174236001171	1.10508310015564	0.790620400671827	0.878486498767277	0.5224225852002999	0.7896668940342251	0.614942051835256	0.9385657812068521	1.2155016986873701	1.09869323592229
P01008	305.579537182808	304.669230058104	366.16839245846097	297.361470882446	285.933937262449	412.095282567486	230.21947841039398	251.159571991645	339.596134037077	339.687009365505	396.762646151735	286.51506163520503	309.625808354109	255.0860915559	302.181571366505	357.922253141074	293.553857360858	249.028068310991	317.655331079749	349.977630299832	280.158242535417	356.79991135104797	376.43439958390195	300.09299400556597	376.917606039509	382.47246322046306	352.054125544944	345.244701767635	445.018930912348	324.684724665705	315.467394335546	305.76451650236197	406.256370520588	365.16448124727305	391.231746704498	335.653861240415	348.687141575511	281.654433563002	289.153357610479	280.44928308285597	331.548473528168	266.213010579537	394.85847026782994	271.993605877621	275.918027748836	335.52713467762	389.05126128447	316.50577885877004	270.263630282783
P01009	5238.857007431479	5073.42644173649	4861.56422996135	5005.93401182549	3658.54997875294	5497.30132445569	3676.3529327474203	2291.7323190014604	6305.280761716489	4199.225920342439	5555.42424508126	4462.54625707978	4503.15609853896	4405.658784839879	5699.130547059161	6189.78553559884	3478.5441150052	4205.40380566747	6219.2449022221	6145.74471521952	4766.7779079276	5838.43382234542	7283.011507704309	4982.237475915221	5872.57056321086	6594.242936439439	6809.56045490803	7289.295978244491	7516.637889125441	4435.41016171894	4727.797455070179	5440.01038082913	6661.784412404921	4466.909135674629	7030.08433503259	6048.003860025479	5986.5815229442505	6068.800701500911	5180.59280286601	5663.96431545855	5333.702806257979	4813.06598791405	6448.3416236906205	5678.75404379905	5739.36931737263	7290.0934915498	4691.559374241289	4850.93810725075	6071.56626981352
P01011	1261.8235065089	940.2624794135471	1046.68867545075	1062.0057205346302	794.89698764798	1545.717356765	792.338854126863	871.985469125851	1379.45057274039	1078.2066503675098	1299.08544372563	854.818140814463	950.094894231815	892.394933289985	1457.17032588346	902.540030544078	763.8243730641141	788.150841107666	985.614523359115	891.8275702393901	813.981921453356	1074.0616975928	1056.09802678629	715.19415007493	977.4888297982139	1289.37389252869	1091.5224496720698	1190.58952310664	1247.31123569405	777.659786171031	789.487721456415	995.225169302205	1272.17762388157	911.130703347195	1252.31048163976	868.503997139693	1266.50608978336	980.302090645367	725.379707234602	880.2943449455651	919.139600344193	819.941821204093	1222.65553926472	711.4393335197709	755.145752599111	1213.35884988798	905.769234333329	860.700254111082	630.894291447662
P01019	175.90777512569198	169.577074652213	232.62533445514703	170.115972920294	184.336648100479	262.36745135528304	137.000859763088	189.34318105158798	265.714150856959	260.52740523187197	259.44768273017297	175.69947305221	176.908380990226	216.99511084991198	241.92706924739898	262.947035069474	234.558810465284	193.160493162847	225.440787518792	298.318797107309	210.584569142706	242.775196992861	251.47706586047698	171.543834296724	304.536950333183	251.539863860817	223.81340259623403	223.96271356458098	257.678334941842	219.19318395948102	231.587397150311	199.97650285297502	261.835038418768	199.700202580503	274.029990149794	198.690646033581	178.930387073018	240.123216999584	144.827878973568	176.887018960226	213.49770711492297	201.41810815022598	198.09637865256303	257.68623917194003	256.892235272953	246.893411335159	228.172856483601	228.96940148259102	751.691512578972
P01023	1757.1987202275197	2411.0716596875304	3283.63545214838	1738.8985721565198	1347.6230745641	3082.7130390759003	1876.34337982423	1732.77823789397	2340.16068382713	1452.2956812447799	2329.75491111763	2546.10475827	2246.71421417597	2333.03740012254	2914.63029493002	3060.01068105799	1411.8637610033302	1600.5999744405499	2891.39352501547	1914.8267547487899	2250.6862333414397	4028.5408070863796	2828.20525323451	2606.59187004924	1943.9622737107602	2929.10651639951	2071.51313254966	2386.85058155168	2830.10553893829	1823.25209523155	1327.20340065313	2204.96175576294	2579.56931174707	1405.0125549221302	2555.81456496231	1919.5295767509801	2200.25591940776	4296.05701057931	1716.8082628428601	3425.97108321641	1435.56482478858	1870.20587675099	2192.15851252988	2271.67424501365	2087.4215769314396	2610.58902442398	3177.2210783050896	2755.50896954911	2682.4439554764103
P01024	1854.5189849846802	2152.34146291357	2101.43730702642	1959.00092670371	2020.1521847303302	1598.4328600782999	1382.81697793275	1470.47663990955	1325.2834086220598	2296.75527053733	1942.7363493231398	1845.6796966432603	1885.4058874880802	1571.0771135258099	1634.1545124136499	1675.32394524552	2322.78684673409	1829.0476414681898	1955.66382173738	2269.13930987762	1811.7267443145397	2047.7215314798998	2380.1483973733802	1888.1964515093102	2015.92821045955	2277.64018608071	1990.3210657888199	2095.85543115302	2975.25450761667	2085.5104545846802	1941.28434947219	2231.49248968054	1835.75916316358	2202.71447011349	2040.40546745311	1756.5719363651199	2409.4669837517604	2263.01059293638	1958.05086388125	1779.10623579108	2219.69193458662	1776.0289508770102	2355.04550149843	1824.2583059718802	1958.98389188298	1851.14305866733	1489.95031219362	2149.6653373661397	1939.5951129498198
P01031	129.328119445432	124.04977042467199	134.640906414738	113.740979361417	102.474374690059	115.847922993061	103.800720051586	111.830088854332	141.845078282695	143.58025511041	125.155062844769	112.526159103199	108.23912087754	115.358777337351	121.43638581167299	116.336959271439	118.65991775754101	110.903459269672	135.278790321553	144.235323371882	141.562357725374	126.34207068022499	166.974473376243	111.62491971740499	132.920428380288	127.371737587385	119.605231461129	137.24104788003999	178.92406321320203	126.379401130958	132.712521273629	118.98551944476601	163.542313782739	132.068909957583	150.160507344486	126.42902517000401	143.269706099548	145.406282158751	117.373417079027	111.148793133202	123.478893164681	122.54220559970899	138.312617869242	112.275886355868	132.865918102705	122.345828838547	108.27326996176599	109.785583394385	109.874344779848
P01034	7.09027813044877	8.36946733730282	7.191645470743799	9.494975106595462	12.9203771586045	7.8971808932429095	6.838221245701179	11.6674874858072	9.181652687118179	9.904919428540179	11.3534594168036	7.3476171415853795	11.5587917190735	7.96259362534856	9.49225204538673	10.5749220001686	7.2285120353133205	11.1070268306956	8.978090808260001	4.891788411026839	6.4890047958980706	5.11246470057605	10.6044998699694	5.817979287090559	10.0112781037773	15.531264521597901	7.85337811301088	8.22172384924472	11.7587188765503	8.985782891921449	6.374591359540191	9.41088794666498	8.500049756483081	5.06427721847375	7.21347084378201	10.670818276804098	8.93838201159164	21.592552459228703	7.10364913925644	10.461344247781	8.06476749249421	16.3784911606323	12.001902273582802	10.372305716386801	11.814074551573698	8.26015475894117	7.21055138453099	6.44443788303509	3.7606901981037795
P01036	0.0603790225653006	0.0852203820434772	0.11066370279980499	0.0370912136546888	0.0406818321980446	0.0220644172749753	0.017996513183034	0.0605929393366268	0.0990370261368043	0.0463524132382463	0.0791884123165836	0.0533968119108648	0.0529958437135606	0.0291181086116564	0.0432500056707246	0.149743560914823	0.0433778632358835	0.0465829370497669	0.15174760642496998	0.0585445891268572	0.0156202002342697	0.0362885869668726	0.0456466175801313	0.0447087079854421	0.032023997402846005	0.0334450975085406	0.0201332329758645	0.0470558171378008	0.0770649249535475	0.0233058078286551	0.0306798960621959	0.0256881683097134	0.0295994071732424	0.0376093690314335	0.008968279196442941	0.0412488154373249	0.0278274720736592	0.0449042364930406	0.0289978386818728	0.013302789636777002	0.0503145034096378	0.0493939708759718	0.0409568359106124	0.0419791684648697	0.0255173861225836	0.201962838491965	0.152792506611759	0.17863252437307298	0.140662832631264
P01042	184.241531664212	176.75417121765702	224.71499660930002	123.251429520216	161.46433239023997	186.509594704862	121.815144965609	197.51917312105	204.10788639037	195.41605805206902	194.98842985288601	153.408066777749	176.856236362607	151.659778925387	166.590708037947	218.721833394234	190.9326010609	180.205888089969	227.99837992996	219.09187828141998	207.684929387584	184.09547769145698	235.13385020479802	193.400770712909	248.62495332066	228.736295441431	200.59745813153302	219.988443340904	318.621264407729	189.49980364083402	176.35371518574402	204.51110152521	218.754619382227	210.92812284452702	227.059026674045	212.07403473328702	227.086770512714	213.14132926244702	183.09299205055697	173.044703216561	223.531813910656	193.797724793517	257.19778543008596	174.483239596604	208.249319771233	186.25356125356097	239.202029768204	238.833045143932	219.56936143046502
P01130	0.0320196197924602	0.0349096592835058	0.0753444620834248	0.0167040592566904	0.0396687316728239	0.0540369226501131	0.0280569354222392	0.0453226769366713	0.043678655791525	0.0746785733813456	0.055826017010212996	0.0370038021140533	0.0664982455130897	0.0519140209820815	0.0593330460166213	0.0557991586324498	0.0418690319434766	0.0854183341965253	0.0752604909832119	0.0410570637835044	0.0692119256525295	0.0379744753349874	0.0600403907418243	0.03964873019696	0.0392344775948552	0.0242562643939355	0.0548622912434984	0.0317962595328135	0.13055504333394802	0.046676246880707005	0.031971212946529	0.0464922324978403	0.0311355782041484	0.0542532149672615	0.0408550057492239	0.0483061931490498	0.106273687294151	0.0602593372542873	0.0853967984437033	0.0543592764051351	0.0611865914664255	0.0333620764289301	0.0625574605032746	0.0251719005404775	0.0391461348764345	0.0100127064144054	0.0581996695510676	0.081099634796056	0.0541443627305936
P01591	279.748785401114	379.8829696536	337.735090149871	216.609834837352	292.359589859871	442.73620482511103	241.55461883836497	163.000429148528	674.7091874462641	343.64723526241403	371.40553460941703	199.145137855195	180.992204378171	255.162679904468	440.36753274625295	246.108440846614	132.996480117501	147.73143072380302	276.724045781689	546.731135783591	179.90673414812	131.14954489498	157.205927768025	179.363024512952	231.720933549262	262.089884542126	217.87256538623402	302.65669666439703	98.0008190223938	286.82174638144403	430.957897544291	278.548156876773	254.699089214823	75.3814904059395	160.183975166492	303.662858709877	451.988664682511	158.04670160541	241.875677142261	340.837641338846	488.756424974425	152.528180354267	210.31097744708302	137.435998356586	297.784665432386	197.93827621497502	278.04599597085803	310.18714164709	381.353819778817
P01599	13.3074501041085	14.791105282800501	17.3292942874964	18.1493244387226	8.24235675973415	26.648857677346	11.489255946694698	21.199778933082897	13.4823004385904	14.9520984510596	19.6132101725801	18.754331642846697	9.26788043776314	17.770685106223397	11.145922574543901	9.62768080501448	11.5581649231765	20.1043565408649	29.0953595584623	10.6523239524176	12.669604614670599	8.963742232395301	5.5170340029907	12.100393384714199	8.728332811025139	7.64301507948261	8.027816390824231	6.635124234085279	4.98274544927689	10.811183491037	15.7171091668382	6.3428093469546605	6.42063454491175	7.21045380567117	6.4497070446634295	19.2475380188211	13.067086282272198	10.0390959543297	10.080564932751802	32.6118518296206	23.1661607248892	5.888265544647031	11.2340037179051	6.553871862063731	15.135970797010698	8.026045556385359	12.6473166545891	5.62486044189862	9.972006879027038
P01602	169.429350126115	158.718726567395	135.120462145604	124.024527794159	81.9655096380565	156.73086788139798	144.84694425869301	98.4346371953006	83.19668451939691	145.48713902970601	94.155264893467	170.535773975194	100.669878655855	166.756280244583	118.917362711758	132.331375139369	161.901763099866	130.83243090541	171.478529658952	175.616145734925	179.929719097399	153.956392333943	140.518131135817	145.567899004496	120.70029330576	204.578484289865	148.947605715127	153.369643364552	87.90648775896791	176.06496230432302	195.342953922123	150.936729547838	118.06450179268299	182.85651181357497	83.03017459588649	188.99372051610501	228.321612170209	76.86478161013541	130.478830710282	212.10768388118197	237.66415327848202	100.640832510865	154.675251285912	115.990657400023	143.083778698908	142.363012751362	127.200413663498	135.91731886050502	90.6093031846882
P01619	1452.40634469216	1180.92282091755	1244.72692720974	1316.34131160065	1288.59763469075	1331.6374521894802	1570.8438813526902	729.907218404929	1341.01491244388	1582.4676034775	1285.3232588548801	1420.22880382767	924.472103073746	1124.0746877071	959.847780303916	1404.20309001134	740.971787638362	1597.3108768908899	1740.4416358000199	1419.02413284371	1383.0715848564498	633.050476228403	1079.48524153176	959.388714943267	1231.3137208172	846.7346511497279	1060.8396845676	734.255959021536	602.89866872939	1523.33856370754	1813.2646669672602	872.4613436861059	1077.0008144604901	1662.29884516441	1043.95899802603	1588.15229050163	1254.74356183668	1150.79316400083	1363.38383791775	1785.1311909603198	2115.60057754452	930.900559278306	805.745713386288	783.4180934329049	1246.7244080323198	1537.83918347025	732.673671022612	1077.4199144105198	953.853492504981
P01700	11.5465441064446	7.083040871598741	7.69109848963262	9.1991496900491	3.40708274865189	9.74056470349088	6.95015463794421	17.13173592955	6.01301055893206	5.8591034423502	7.957668891743831	13.018749931243802	4.79766535915511	8.256489690270469	6.449550616887589	9.810251941797599	6.076268727137049	8.74350083740827	10.068284186959199	6.33954365811658	7.7516211019515096	8.58973715239482	8.69611858786815	9.51683258402912	6.85669301977327	6.638914563215869	6.2743601977029595	5.59971623252913	3.796647755711	8.29341870994669	11.8232640327764	4.542734997773031	7.31501457430189	9.980429890671699	11.653343379758802	11.6485814753489	5.15425349041116	8.6168301154705	4.2909639921816005	9.23611371633941	11.5617662194794	5.174380551659651	5.19644151615825	6.13911704489351	12.849015448501198	9.83927682350012	13.4711593883266	6.74948190496578	7.93218527465
P01701	161.710087518833	158.380954663581	99.53521178758871	162.026086750264	66.8896411485073	106.333090105751	78.06618981658391	54.4336110394104	147.651981893685	126.19002054318399	145.153309214564	112.98650854566002	62.2822624654879	186.702074450127	95.4574878864599	134.032099390055	96.31547465112101	108.915707626805	159.821674615013	99.97464440987561	54.49413220766021	84.1233536314039	105.81358494246099	126.71905105972999	92.55326136114141	210.326356157668	103.905411523425	96.1395800317713	69.2852233512385	64.8311047008208	173.553545257338	85.7786147905773	16.2900020385666	48.1917110358399	51.1092274063347	179.53631096809602	169.970766598652	142.564385652852	71.2723722266006	128.434524568762	195.342349306092	163.59825463612302	107.046980188822	90.2541421967194	242.914752156869	103.209104362017	122.370632856965	75.9347394023499	114.964215071812
P01703	1.46936163729623	0.627553832932161	0.43976309791447704	0.64035798735986	0.574199560190016	0.39337283144712104	1.2632278133358799	3.82916088002369	1.6988746949348799	0.552297243464065	1.6544376374788898	1.0529850361044302	1.44072369550774	0.636636739899716	3.88093921157735	0.489621571989394	0.9631488241065559	1.1460991572107901	1.05767037458726	1.4364813097973401	0.8165969014520301	0.724306953921591	1.0057660425199901	0.356566781738386	0.134300447934005	1.1055324798676398	0.525444461420646	0.711096871883182	1.00584092286102	0.8861125639928359	1.0801643336261	1.5088465005032599	0.885372849964398	0.750882103216486	0.20931688231162002	4.321805325585509	0.574492280713889	0.6615371684170109	0.430185363944932	2.95498540655317	0.533911989049156	1.23810191678354	0.6569139846951689	0.502703346556599	1.8266522250788901	0.190897020994108	0.8363448933830109	0.6173016983182901	0.6205309188594009
P01705	0.21062414300949697	6.23422161808663	7.06402885106763	6.6586892172748	1.9146011677014199	14.6830194866524	5.87167438861292	7.5545659978178294	7.5062928791761605	4.88406380103575	15.4661606554002	4.37455520004468	3.41446617836519	8.09277818763833	0.15626859343347502	0.18289550364936102	17.8917226498418	17.9711514531892	2.23493173052312	14.138962339606302	6.800868123853509	5.18066898793024	3.50021942656524	5.41541225112396	9.54651138788232	6.50149058617467	12.1596133675399	13.406525507606199	6.80545344384548	5.18879537613787	40.3246362307169	8.50661602505427	0.11613395024931401	6.80210835793929	4.98447905751971	6.379804638278821	7.209109347568259	2.31686123775838	2.87222752349118	0.0386097959918667	0.0288599329531651	25.4501064879747	6.865166732931759	0.149925942805059	9.15196273170878	3.9688269299919803	7.073649523971911	3.4557630806309	10.310793580770302
P01706	7.70626174394393	1.43654593683218	1.33226258646424	2.7263574000930797	1.13078357310553	5.29949113977212	0.631222833874666	0.6153967949821519	7.251336641039809	2.60527405231872	1.3334489712671498	3.7484291844621898	2.3763026042645294	6.8700530178935395	2.57330502042333	5.3026768230411	5.3716999867733	1.30987132835148	0.7794204032719141	2.15438323750748	2.94670585895197	20.6624777728336	1.79106565266052	1.26294222329266	8.11282232201332	2.56313416296871	2.00469980400299	8.326572878466282	1.77353581786091	3.95874168115146	20.3267733671105	4.24307623246043	10.0110816866192	2.89002177876181	1.65472083887653	4.64372867353279	15.9135081912519	0.594662868384526	0.7136539565410791	1.0118379489642	3.7637276206707595	3.0384915069347	2.35288907800381	0.0306320583066624	2.30462630517723	8.5786795010096	0.9056154078533051	1.6753006612055201	13.390987326881099
P01709	12.930374282667199	2.37849284909659	1.8691442417365	2.06796426996932	0.605472871766581	33.3264615948123	1.15928305311425	0.475678680186165	16.4114438869901	0.813789319106723	2.18473731763199	2.7239485796442597	1.11547247977373	3.1400285096219998	2.49729986268122	5.415258921962691	1.3576066378311398	1.5744973868826202	0.458152276777002	12.485366691761199	15.2704577099034	9.7631930244356	9.121907710812039	4.8908658477842	4.30992454366841	8.5869406471973	8.283034307444419	8.62969679979709	5.7278108393542695	7.2970940604434	7.0968218349314105	4.44409958581895	7.22736587246302	10.684265885552	2.9737026964449	5.52731696988	12.5884885090558	0.31424878293680797	2.0508897210958303	1.4413767360199299	4.6071051310205196	2.80399286617145	3.31588619860083	4.22812205454338	6.26378259663746	7.467447376427961	3.4971430901330502	3.02892289749377	5.002107105518459
P01714	4.5984629187615305	5.49624907125566	4.18668863658886	3.0207596353056902	3.46473283190827	4.39334214833559	7.49902978123806	7.258501020613379	8.681850279544701	5.891128937769	7.6670428076382	4.44782184476577	6.85872671809805	7.495623522938991	2.20763925118518	5.02322661644696	4.67392227041305	11.0347036785428	5.333894277681179	5.06230720206447	8.25744911264835	3.6450994617000196	6.815206260971331	2.9947916666666696	3.96707769506334	3.88508341461173	3.0612652352292202	4.08009184302014	2.62309882630738	6.8297416336026	13.559105286980099	6.889118015297691	5.690016144288	5.22116395986046	3.88463093121731	3.6336308191099	4.4353396628292305	4.27942816771506	5.26783918021259	2.47103819806571	7.23634946860487	3.50724637681159	3.24926811564206	3.56196118643424	3.60176447219495	4.1309676928609	3.65067303718338	2.6138747972370697	7.39827163549047
P01717	89.8134511536573	52.8767962857074	44.345497752811205	28.2954622599302	34.8075049865125	52.5490474332139	84.3752985288498	39.387441942221706	98.74512613060351	93.2562898854112	68.0408519593005	64.0687951622689	76.78530168813741	59.4719467820389	50.6140958509489	67.78780298132689	21.734040600057998	39.678186355289796	74.7483840978161	20.6568762108763	81.7659513337901	49.782273326188296	57.165496391652	48.438503532434204	30.8669127457585	47.951631270138705	31.834751366870602	52.623418825912104	29.5523396021275	56.5775037554791	53.687124969485	37.1039240235533	42.719080693421795	69.8877389010687	38.7101331543814	68.03902374679339	41.970782873336205	39.5109938913991	36.843552682821496	28.7402741617209	71.7271956379971	72.68522847297979	40.1108247645985	47.3389471794394	72.5804094115178	47.033959837357905	67.1198678945603	62.949423221360796	69.786617459028
P01721	3.9708834831479702	5.24116537298715	5.5970449418334605	5.087268007128991	2.0281779143747602	2.49275351201771	5.983413737103549	3.16044929158821	1.4601904476324499	2.09683025706318	3.6920777849363198	3.60893653355177	2.79477223136751	3.945050204444	4.50307876723682	4.70343199257948	1.7568063235488602	1.917564049962	4.00602524837968	0.9478683193159672	2.05200786792495	1.20300436838488	1.28202408816072	0.938083721365875	1.4728340317250601	2.5812315846989	1.39279919539056	1.10517894704724	0.724310356801598	1.0465837907709399	1.0767692405260099	0.619546119288352	1.54942267987452	1.5540115103381202	0.5464235117751169	1.54620922587744	2.0644640237935903	0.20108905290561802	0.552564696501839	0.176375310439004	0.81822765504841	2.39684518553149	0.7345240513421329	0.291129363591481	0.411810120604748	0.605570422924792	2.51096708669327	1.8152370688461998	2.5220349438792597
P01742	148.461733787009	12.837883181938	14.358263883896198	57.6861198106024	18.2868361982372	27.4621519024967	45.7143198318686	30.1151416586036	55.6581308589394	2.6418104559337	46.6955507351904	35.1722206190854	15.307720731355401	36.5262338539257	39.6540683522968	34.6688403556605	33.6520903127227	48.973754481311296	62.412904073613205	3.79578079064408	52.775918845448295	1.2059200878178702	27.4575775307197	26.093181331620602	40.346337243451295	55.569501963447706	4.81625865981536	24.028125017878498	65.1019826568416	61.2638838258162	55.389015292687795	35.8701484528707	1.9488116895852399	68.2276287943111	16.5253299426647	48.5427709567795	35.426935822817505	4.430405339403321	17.46252761633	34.0817007930732	20.557126278484002	67.734316832026	49.2384648190096	29.6308188412552	9.130918739834051	30.299006998036102	21.497713916107102	33.722219864215695	27.698126200377697
P01743	0.200221759517885	0.259988495554011	0.0938361155208562	0.112669994511755	0.10503804618258301	0.233548338845107	0.19728428305311396	0.10664895175325399	0.738407062610423	0.256041883099131	0.17816749455802802	0.32074001172875605	0.0873188760854848	0.24932633513810898	0.157571464215983	0.16805895194460801	0.27521809255139196	0.38582324968218795	0.20326387234005	0.0593700653273563	0.20348752403474302	0.129238917582446	0.10451510792536199	0.180267876257761	0.172714870395634	0.10553227560780098	0.17068199648873802	0.139138933545396	0.130404649748187	0.15951390980158	1.04180881664325	0.0969846496996223	0.119688785275173	0.180002100030233	0.0764038506065137	0.137367268233587	0.132838854180865	0.0514103848486707	0.10089627334122099	0.12315443543243902	0.31593060298398	0.233842397797517	0.441100276580567	0.147790885958825	0.181679921445758	0.332233839515393	0.0673689555923339	0.10255587398895301	0.140407648703368
P01764	156.20522241658898	153.579012748058	0.643865747712492	0.32164388894932394	132.680868981744	0.5291609415496311	0.470985981085212	121.290453592237	0.806675014599628	1.56068831381861	0.353001948054424	0.5920161528495551	149.73605609405502	0.6788994410613579	158.056673832288	164.844306392836	138.051199080249	0.518612996307332	177.94950468974702	170.52493979166098	0.6250562468229941	0.43059496951826604	0.521857323971133	164.122811326939	0.279323538960125	0.35696449453349605	168.847099338623	169.111484970938	179.032593592319	167.36664845567302	1.6453065965407898	154.709378896162	176.330515438503	162.703974462079	172.234308029105	0.359381562824345	180.948070834064	171.025063562354	149.166832831786	163.253626972207	191.265659433043	0.400211244437518	170.412542395347	153.60362575129102	178.33857313782698	162.523869602181	0.309461811186336	0.393320403256017	0.48965007702143104
P01766	0.36086706278672204	0.44836352679748404	2.82500684940823	1.12585748720159	0.0641820134105718	0.8652368975922391	0.682530987294612	0.44002768087185207	0.660797199833041	0.237842028385524	0.618566369184905	0.32494747023595394	0.6475176010594351	0.44486264114138496	0.458840136167183	0.447931716183677	0.9062937394260401	0.228782294027833	0.6755201729120761	2.3957018848307996	0.8976948747983292	0.8091640854007991	0.675236493075873	0.455326081138942	0.7513600342283879	1.00808358312609	0.736669438057539	0.719400121669117	0.38919848361117	0.6685791873372111	0.732930057433369	0.7091631859325741	0.6675542321511899	0.510320019262346	0.6951812477189511	0.942809487609388	0.747986516424208	0.41293142419678397	0.7553614901467149	0.6360754507461789	0.988357435885683	0.7552629300642391	0.6926258980685569	0.507611146212035	0.80644774418901	0.712145257654966	0.474276691210948	0.462596583433139	0.945238569176722
P01780	591.397084962673	533.349197599132	483.890774770083	312.497904079214	277.62266060541	557.406663412978	369.330937141765	214.279719327361	389.778131932509	470.241675323965	457.20570463530197	371.522309600232	278.074712462836	367.728795968639	351.808263205373	501.694915254237	442.522075763349	472.38738708440695	544.969201997825	510.906330184606	689.224920989237	498.840811068653	392.08073272219	338.30416399058	498.53534775404404	384.70502326008904	395.947707884779	296.969905010365	261.948267480261	465.434622963984	421.549284884625	356.523614632761	404.354996565353	421.31132405095804	283.629035739374	508.16263481451404	660.7420035356749	318.810356225253	266.386612009251	522.610463763984	514.795932186439	317.024223849843	444.435031484746	330.552304404418	423.692574075601	463.462575719857	458.682763464914	398.39893409905	458.54919956889506
P01782	2.4087654258290603	2.60591109391531	4.032426361574919	2.4656371231125496	2.5275641572603704	4.194381346969419	2.00238226022163	1.09906996704583	3.3454109968746204	2.87538176733868	3.47264527491966	2.75798397408503	1.6571976218453601	3.7187238192890097	3.9783186388865097	2.7790239012095803	0.927505818762573	2.1951194904253	2.88044922620081	2.2046832460246097	5.246809733241981	3.67721739250882	1.06466582146804	1.32115713979876	2.39268443265133	2.0252648994786298	1.5093457111710802	1.68502192141853	1.94505126074368	2.54178575894139	0.423517882879713	2.52582055895154	1.7779643511706298	2.12215296547804	1.66777726760773	3.68012815839989	2.65045436883723	2.99991594710574	1.8811404229243702	2.67669700402914	1.9861947691801203	1.59892646269458	3.39704088636707	1.67662554679759	3.0047185014728903	2.6024811218986	2.52080827475263	2.49971857705176	1.6386735456937
P01817	0.35504545223706296	0.461119423682039	1.67412944507163	0.6717350461675121	0.319028667061476	0.7979660932440581	0.20432060804356103	2.32988061436333	0.804433474285683	0.143675745764433	0.533759287568668	0.506697492026392	0.339831932470909	0.271926150075651	0.37817974975528595	0.508896196981196	0.23742328018304198	0.798610036792155	0.15383173042505302	0.11846660355506901	0.230256149578978	0.141670028516567	0.0923328700994734	0.107997149967887	0.13570467506488199	0.0931761894305746	0.0527990266700286	0.0847882161171533	0.0811818828414808	0.30590997064298403	0.0647993654616171	0.129337143728892	0.0489485923746016	0.25976830873341	0.14781823818662	0.12524428893262698	0.174532560557082	0.0160384053575769	0.0930459450829551	0.164720663514132	0.0390157157947592	0.0818447526535418	0.137171831333026	0.09425103619653301	0.09058866959995801	0.086560416839543	0.492759962117913	0.27496590630184403	0.22545491063182702
P01824	0.710847595348129	0.6725992172867999	0.530933093425928	0.370601326830322	0.40271083802979296	0.736344816807441	0.644499904470768	0.416025451199795	0.6168955869790761	0.398020277606368	0.46948874055041107	0.662801649472671	0.539896483923721	0.602320470658847	0.458136966319386	0.53258565927425	0.5298913633572929	0.693291653494582	0.509135449427239	0.5460908826584411	0.59135854310783	0.5470956213997179	0.36462803133736404	0.432872042924427	0.541090016532462	0.700433541508153	0.561672507833788	0.601737694351158	0.310658546690263	0.5751756225818321	0.930667299120038	0.521424488235645	0.481229245991222	0.6804822103904431	0.32512155782385	0.610519263679312	0.6265488922025949	0.372799574737789	0.449928848152174	0.5173058021143621	0.8094561455778879	0.522667220750437	0.293335207368037	0.259421145486999	0.332588767043197	0.447659945232761	0.29011488799393603	0.355008128971062	0.580585578073191
P01833	2.8384879725085894	5.06140840440867	4.29103281303739	3.13737871264251	5.83745954398649	3.6895291005341697	4.481231491211309	4.547343317238941	6.812616669767059	5.34413738156425	3.24202384174631	3.17693581594823	3.33277892206266	3.57597251572406	4.96989281458127	3.25123909641997	9.2543889953825	7.988219111741881	9.06199709917241	4.0960536324575	3.11962340044644	2.03090939626947	2.26450247058059	2.67601958895311	4.46824960451575	4.19468005249478	2.38981377940541	2.21874505361641	8.95126816756911	6.525974883637379	4.04928271273846	3.7956660038367005	2.66955608521788	6.2546141828076305	2.14966034448251	2.96680447513026	4.9254314317043	5.79253928336957	4.39705499641011	2.9999099633100497	12.396976433600098	4.90423008328572	2.56136902085858	1.30198245414151	4.9052551888524905	2.9732145326805495	2.88339396814865	4.3372166624530095	4.06190765677313
P01834	679.6675300052481	721.1729741389639	925.1306245300141	785.6320847234571	784.8606015242129	914.381653800535	701.923421379442	429.84213351745	497.077760717885	671.791396858377	635.982585689615	709.0667684399989	605.472848382303	523.992472459455	510.166300541423	544.855758870431	445.26414911825304	652.59831980252	496.098396699451	604.878650495217	632.455632417619	496.768295533443	538.907580781484	821.2825813530291	647.5301703350219	495.052316051249	554.038841339903	550.6576425559671	365.485151028208	644.3451201665271	545.5553209918049	666.035400030161	570.358082433449	685.904271208042	517.498832495477	685.026086413196	720.124257213245	607.795565187563	612.897033770826	652.574674179728	1020.62867346025	462.65475386559996	659.7423651537371	525.295106701054	789.2134081897299	637.426354659364	597.4917017100689	586.826822467332	478.74872004547797
P01854	0.0593360757029438	0.0481017664118112	0.0156506743509578	0.35897050006829606	0.200302210961795	0.06389777154314	0.0791092496178831	0.14062896388343	0.154968176976179	0.378592127977004	0.0948325092542116	0.38373341705374703	0.0750677655397733	0.163874057494404	0.0150289032469697	0.15046818637509302	0.40948751951925894	0.13651806313184	0.206352988940963	0.20007083466447503	0.373098768979159	0.215527764263045	0.23993888563812502	0.0517678896381931	0.137397375823574	0.153421199107384	0.107740991495548	0.0277788902174597	0.134540952317091	0.26694280224782796	0.260131199324456	0.16814227191303802	0.14315016399243	0.140952782107581	0.0796997453074167	0.0209189429361881	0.0268424468173838	0.661225945538268	0.20140310336490097	0.0629883552547663	0.0648177046980705	0.0994521496718785	0.140542173642793	0.135496908241582	0.20676504373702304	0.0646191187453323	0.107164051307618	0.174420143503295	0.18423329154987902
P01857	17162.8324276742	14527.8383625339	18143.1982947402	19070.629872249	13346.602539678799	17808.4204046527	16173.546761558999	10301.7183360439	12253.1367219278	14724.502628433998	16327.574310079899	15167.4309539304	14961.7860793623	14628.312055318702	14854.907968502199	16776.8314735175	11817.3293508452	17312.4911719007	25109.320404154503	16305.1912389094	21229.4295754415	19992.0700742262	17015.7377608738	23886.413508884598	18395.131462156398	17048.8742729626	19973.323410066798	18105.0321050092	13256.2606119678	21072.4204305109	18318.0389080449	20460.9298557556	18541.7775720962	17765.2238614125	14695.2126427986	21856.5264630434	22869.9998575965	19738.527347858602	14261.9126281149	21532.837131130902	26881.6554609418	18040.1018128928	19441.5055686749	17895.4291692129	29491.383768954598	19039.0493181755	17072.144619131202	14746.377948251398	14663.159008458899
P01859	487.583159819207	558.76340901387	829.817951473157	495.000462124973	363.031630667749	625.484817133449	394.046140619029	328.993812976755	329.66561068091204	566.536872280762	284.40450911697104	539.944199554713	401.229534357466	367.11765220762	340.025369949347	822.053573938219	386.20592990636703	595.557027839621	451.662189899275	681.466238395412	647.641611598559	710.7533602627609	893.023454261752	550.27697495183	347.645203240438	397.171001230666	462.60918795747904	594.138142124022	312.152903338594	578.475865433214	342.953053368466	384.74123328458603	374.93007523373495	847.881775539355	455.986060584655	739.956817700577	571.540459881886	381.011769676896	507.260072462297	710.3932352433619	835.508153753519	497.50662303257	585.482456435913	292.790040084104	584.758753026362	550.595732027771	438.32021483813907	483.87031292386496	411.305203922982
P01860	102.483198754084	162.701627399756	232.007430393496	258.150371376715	104.078844768027	296.055590127325	90.5411133931983	216.997132147659	152.008270191679	162.647922638901	100.388467212834	254.420920174222	197.09590385969102	210.183436909957	186.746556997761	117.552351238159	54.733087092908704	154.228743618545	94.9327700353728	84.9008929279441	154.159347581055	117.369307724406	34.1866588648332	135.72424935773898	57.1520254611168	54.7018061676258	174.639992576297	53.588952901846596	121.09988481000799	160.409061050971	104.706478216412	34.2474424933629	119.490725488169	85.654621062217	140.941145998893	211.228786348284	131.194704217788	211.876446788839	142.413884115696	83.62532732088329	139.219273152305	115.533392204734	149.593215737656	39.6200814111262	186.477689246014	101.00060852488001	118.49327889482201	79.54765643886479	90.4938158694635
P01861	497.355813992856	271.73604144339697	711.804104981512	645.731723775226	627.894225952168	672.761738926992	934.46097630875	429.66318966623004	102.657178528228	771.255946197168	551.95320094696	1069.08203443989	185.422699635257	296.460993085166	525.281835011577	253.768820680027	218.986834494454	188.808660617597	151.179993507952	1214.5601784093699	794.331557893341	60.45460290636971	1499.49003640856	111.52189038749701	71.0741971622715	184.968926972001	402.482816283031	209.75526962677299	89.6800783579319	676.231031088147	437.313706428697	498.060608611178	802.059048868596	1153.0903936289399	1211.29084794186	1127.13091109792	636.917900321628	1294.4372885899302	486.907506289233	176.19242341254102	1154.82235088955	670.915796581996	208.743719657244	327.189520820602	658.643215327072	366.330249218599	616.049105860418	444.851251824636	109.060374401268
P01871	1646.1970781913901	2408.9659351984697	1614.3812312612802	1382.9167528891	1333.96750677752	2911.8848155992896	621.087779423003	1111.9285871512	5953.797615378709	2008.2133679104502	2518.36546415923	1409.8303223038502	953.146253992885	1726.2388556137698	3339.37629008984	1455.5340060526	859.289587820377	606.591311132485	1239.9596355430801	2867.4920776018103	1155.57186111786	930.0660192292039	879.5856088680839	833.5323672661099	1521.91348699828	1700.81857130456	1910.01009511151	1749.9947556415	396.17454277236703	1782.7122924360299	4306.46883386197	1534.8441648167002	1082.21606680315	246.905623555098	932.1356110463589	1942.07531909428	2755.1209310746804	331.363769567855	1252.49585178267	1686.3796997276402	2995.58507634964	689.9693522414419	1798.34937333756	658.031839415	747.646370988899	1440.21934555915	2110.0915730888896	1540.94288682738	2627.74887606095
P01876	2250.89296294415	2049.7259134222	4419.85998060792	3216.61883196073	3080.07228225562	1669.4623455896399	1564.45536396637	1033.49417165624	942.77593759226	1694.68962608281	1498.02525989943	1708.86113440596	2392.8450378543	1642.24175659285	1868.1809536937399	1520.01574050651	537.4878343937729	3140.3987274084698	2215.18099771602	2321.8280303601396	1995.92459168564	1476.71147017015	1444.44444444444	2961.3405855277197	1046.03005117369	1717.8906086432598	1181.43736765984	1937.05625575688	982.4245457658699	2729.04019991653	1348.53480187616	1958.6274860507601	2635.43183313511	1761.6809655794198	1563.2022196321302	1605.00171826674	1790.2945921259	2131.3746737271103	2097.05075129338	3096.8869814449395	3025.2748649375103	2325.2298581891896	1767.22756140272	1418.07789643041	2179.76778526508	1668.60633972284	1528.7998383895301	1307.04996779783	2479.78523663243
P01877	242.00903966279	63.7998568792136	242.791605054377	121.373157327789	104.60736018545299	37.8121407319264	142.176902225831	113.094667631591	42.52670274232371	360.126695984315	57.7661038530305	122.11327473468599	84.68665124504291	394.39248246283097	78.6990136428909	181.957631803319	41.566594479134395	129.387481250799	103.47148058907	65.1135470316827	167.676619444383	83.6924019883683	127.28792828814801	140.322602226504	167.24245671253598	466.22512498148905	102.821288406182	83.5931674590416	65.4116305969524	191.620130424752	63.7681537139695	214.229100690536	81.876756572928	136.166865505736	70.79099903067691	166.561487914857	44.390421534661996	198.907085204646	28.376390506442398	359.54839096932	66.11863831170321	124.016414731702	164.46079304399402	170.584965526289	37.9387756631762	94.5365875584322	93.59210777490921	143.210140822198	154.430032440459
P01880	85.56599461683001	11.168711330852098	15.610568879786598	59.289570779960606	89.43687256746469	346.203300543954	5.50700647210546	55.9148860697754	5.136477598016491	15.757988798887698	2.00870715519246	85.1269049708431	21.102930797785802	36.2813074412614	165.553576133403	72.4788486943812	3.94501244692045	1.3796217201509398	40.8665609502319	40.9446768434934	2.4294030543461402	1.00296939360308	15.7584641765815	15.6227922286448	49.3898376966397	163.783504996706	78.05030308767941	22.4649247768287	3.9838734011701	45.2948645473965	75.3910481785256	41.028648984186795	25.0028742822748	48.649191759915894	43.2094405004376	36.0193834372972	12.1340789851107	21.7918259696183	69.7480061794134	15.3892961381763	75.8891831245325	77.23477568264849	7.526226056719709	21.238015336226603	16.6110365711973	30.0474718557243	3.47221578704485	10.971472017332001	22.229873555736102
P02008	156.20522241658898	153.579012748058	179.613222531242	161.401039899067	132.680868981744	170.75019325179198	0.113271995605655	121.290453592237	148.708888248459	147.561798526698	162.818988938921	146.396757972565	149.73605609405502	143.907749669669	158.056673832288	164.844306392836	138.051199080249	0.0685665857284107	177.94950468974702	170.52493979166098	165.205605134123	168.043409830539	175.730789571514	164.122811326939	158.843411728386	177.912034863926	168.847099338623	169.111484970938	179.032593592319	167.36664845567302	167.116896505053	154.709378896162	176.330515438503	0.0597853262197827	172.234308029105	172.431242040965	180.948070834064	171.025063562354	149.166832831786	163.253626972207	191.265659433043	153.58459842471	170.412542395347	153.60362575129102	178.33857313782698	0.0809713232650126	1.20769725466066	150.763473682103	159.834149464662
P02042	20.7781896974929	9.62143182417372	15.4437736450316	41.5614752992157	26.039522072023697	18.1180897078297	52.6746692300344	21.526628586992803	8.61693630860328	28.229888379431802	27.7532947280539	16.4825579181373	45.4618440677844	42.0079276755905	34.889612802925704	15.402141833206802	31.444810098094802	20.8948497709739	13.8911591444226	4.32991244979055	8.27696863880478	27.1696917544355	11.211051784669399	18.8165676514665	16.2651273900291	12.704716870330698	9.1191944907124	23.3135573341877	11.994822437381899	8.24618684587302	12.8409927085424	18.120158097222102	18.1203063453525	51.227884056606705	11.844539414560302	10.018727371815599	21.8573076383196	13.8207719690413	38.6820573681384	19.3453207181927	25.618016388763298	11.7982615621699	12.9717152327253	9.32330022337998	12.512798794702102	11.3331535418914	9.52210004651861	21.6151278213804	14.322005175409801
P02144	0.100856905862238	0.0709756447378383	0.0938197935267749	0.0782461825614483	0.0743716487298649	0.04862812931780901	0.0924387866593428	0.0941486944224944	0.071912537355149	0.17618689610460603	0.0615388867497989	0.0501703039067928	0.0817703280886027	0.0722809573230965	0.0574151267014355	0.101556061500408	0.0746179555464307	0.120756626959838	0.102806500958327	0.0583146375287317	0.0396881119190223	0.0664228520376273	0.0685634874195436	0.0949105852601156	0.0760735309847605	0.104077537034862	0.0794926761231397	0.0511529007023626	0.0264038929906531	0.06307708021844301	0.0753953919516833	0.296172770664338	0.0737876084135797	0.0436663269203962	0.104502839292512	0.16189300925781303	0.0874263824835575	0.137984865935634	0.110753065251136	0.06686180868704	0.142295968647583	0.0700359907092025	0.0531155987396475	0.0625129039051792	0.0850748189179803	0.0677778392449374	0.0450214893739262	0.0610034527366306	0.0654164357817003
P02461	0.11172321628418302	0.0498519144973139	0.0872064712820343	0.150322955833121	0.0842481961116607	0.28837330607650297	0.0935407312762706	0.0960602264827398	0.0759197302747692	0.145277411090195	0.152064518342591	0.366487237573315	0.0983078269185952	0.151683536943718	0.111612422550989	0.0602880137916819	0.327931442243723	0.17816281369179301	0.131410824068435	0.107872470192497	0.0838581121400314	0.0218526592088427	0.022538562187114	0.149593903874973	0.0651311431418433	0.151740549152577	0.17568793451394	0.16960274461118302	0.13204389193694002	0.156948737049541	0.10360174810807	0.15268183109408998	0.18152440338112197	0.163013398554962	0.11023813167881301	0.11462106143758198	0.164518950852488	0.250161858613945	0.121906832607664	0.41641969102409204	0.0630898631769532	0.108568039755511	0.0722230512044684	0.23094106152098604	0.304212171410154	0.0901700757890078	0.114925245890702	0.127820457695211	0.0732367113373037
P02533	156.20522241658898	153.579012748058	179.613222531242	0.01654898156653	132.680868981744	170.75019325179198	0.0266560887944211	121.290453592237	148.708888248459	147.561798526698	162.818988938921	146.396757972565	149.73605609405502	0.0467595313418279	0.0164346845942989	164.844306392836	138.051199080249	0.34211322836022695	177.94950468974702	170.52493979166098	0.0252199703847769	168.043409830539	0.0804897275859827	0.37638320220509497	0.13383055821922302	177.912034863926	0.0499290905120012	0.106553731790157	0.111651910693032	167.36664845567302	0.0627581395793316	0.0435367064013944	176.330515438503	162.703974462079	1.08047147560799	172.431242040965	0.105235972748041	0.0373294805303965	149.166832831786	0.0914309456103362	191.265659433043	0.0420750437206725	0.0818166327639669	153.60362575129102	178.33857313782698	162.523869602181	168.460977082217	0.0360055288075602	159.834149464662
P02647	8298.22423103618	7655.695214355899	8155.61466880925	7652.67504925925	6283.84217867302	8898.466707385709	6823.11568589989	6740.529832157	7340.35040957625	7731.247510213009	8428.9570093743	7367.24969133739	7496.16781939259	6558.8229777549905	10520.4852744369	8852.25473386364	7456.485131803121	4736.855380600379	9584.32258614958	10509.6473615012	11025.0138130705	11948.2684885873	13634.9026396203	9436.2489295654	10118.973673790699	10981.1314973778	10025.5799065101	8627.541845213242	14672.858028933999	10265.1641228028	11391.805732564299	7803.805836410759	12627.8669154169	8607.46271088558	17603.6528175122	11385.287471231999	11077.7502690409	9587.61832716567	10891.3453144063	9105.12909010422	9314.96802878555	8473.464581926479	10785.8527066484	10145.3696127275	9898.321727593679	9227.24255248527	13086.6487881995	9239.050801917	12685.9229211835
P02649	121.587865860884	231.297571397756	269.911375458327	184.70276367092399	180.54850370831002	147.624120377517	200.653181123424	125.312320363335	131.410347179611	282.050881482234	105.02357870178001	109.559443891104	209.089168212275	108.80281469996099	198.20491032403402	119.81992111008002	380.356568242882	177.389304043101	173.393978085905	150.385865090639	181.48562335624501	179.983343693025	156.368246537936	154.211323859987	222.30249713356002	174.62765984608998	147.145108088931	143.137041762257	283.920578775825	208.08964544402698	204.042662802446	128.77611427328898	160.536635746796	144.18246366133002	136.25366439444798	136.646290453032	195.054123496372	211.505023864207	199.69951956352799	147.150151186609	154.096461602248	192.627222828251	163.679859678443	162.687775556637	183.388738559789	141.91422565209	136.641652874795	250.68233531221298	145.562435778114
P02652	2060.23056218577	1625.97025963754	2149.17913971433	2425.50995286325	1588.94916164918	2047.02378612337	1469.0903228888	445.807725623651	1629.36473340756	1921.09816204901	2070.5988647150502	1844.41035075412	2078.86245595802	1459.67545296538	1730.7679556950598	2277.5388593754396	2567.1255214183802	1880.8727879305602	2769.1037344968	2880.86494868675	2523.21700886247	2316.7503233435896	2017.3448572914604	1975.50377328195	2941.1080314736	2448.93248701673	2155.01104650781	2152.57078453696	4081.86871214716	3098.08976871884	3778.05751676914	2854.06167475039	3236.9925442566996	3192.29940637938	2786.8627289388105	2778.28110843825	3287.50653530284	3009.36621846029	3513.14786479857	2199.87770016282	3146.53421201218	2101.1722334770498	2342.5497974983605	2026.5777289817397	2343.1913410438397	2344.2729510690697	2046.5408501970999	2086.5343271408	2729.49965658663
P02654	267.80424220879297	432.700702935346	438.29411844715696	389.46747662588206	336.349036447795	332.277003295558	293.552373901414	120.546079625263	271.11902097811503	467.060606297306	349.002908738797	309.656083424797	492.49881550781197	223.72238130368999	442.573008397907	379.213162061632	537.732627119481	248.278100260303	492.218858517479	517.2481646566571	527.9130108073459	550.496139788316	508.17160782784003	422.54569417683604	571.338228643381	524.363602939299	490.14062855894895	442.730651654452	758.733245364261	560.5675572391369	641.469307333245	349.802378472405	553.983851847415	410.744189162034	593.478849527308	452.928169507881	738.817766258918	678.411354864504	674.440152159749	450.25848033073504	410.796248877518	532.727304209305	594.267956798366	473.235833324702	501.144958061929	518.425165269825	563.3033031919921	457.940648361565	544.0761642430471
P02655	117.221573307602	308.73173754797796	517.881327444461	317.158413987092	325.54555953275	184.82816019268998	294.83903324417304	281.313986283083	311.411217141583	440.961780305101	186.815560037055	206.096075944118	375.509646306587	164.164780613457	172.968790076755	251.284069295706	643.721954946294	267.46618417601	266.57801392358	237.015049864362	322.867814440736	240.96066375902697	342.305441778818	300.022746735175	400.26572038184196	368.519473622395	231.88011844181	276.33764514954	450.90774981979104	492.76817114770597	477.509245721166	231.846700404361	277.190951856013	252.747690419336	177.48187915249	192.59166692701	505.585268155936	295.972957685047	508.19399814322304	179.58530601220002	251.86524794619598	468.9730403615401	300.661271115381	279.269854751227	317.205852590866	220.27044781899102	233.12495714171902	469.23816501165396	294.368917414017
P02656	181.81402671271098	237.577081500098	585.520448155323	309.811853791838	301.784330903368	281.289342700632	266.995247420711	273.989956974297	337.236130816367	650.801027940292	354.14180768776197	230.78569971845903	553.148411701614	234.232178360197	363.259637178317	299.142704556314	730.260131753762	280.50318484190103	441.873122626161	440.60575385889604	578.375582911574	268.408941770451	427.07926987842103	487.186563369728	608.991332186132	403.848255365651	393.463766798237	419.01089491640505	819.067895040604	609.033930511749	440.260522138909	294.36489315812196	311.22438628035	293.65302069435	391.785084982556	328.220188072105	647.966376502611	454.744331540962	583.585425591409	295.121512016147	288.590995555907	546.756012674666	507.98406171992104	547.153199995857	428.729639984709	279.954291483418	362.54121344999396	414.81188951980903	502.03268434483397
P02671	2518.69720515295	2731.91216903318	2923.09426145891	2429.30510308659	2734.37453799254	2721.2851621266896	1680.5532336645	1766.1758115420398	3054.19585435356	2695.58985494794	2769.096461098	2518.72073628831	2740.4878759245603	2487.29258624786	2408.33055613232	2655.31101554375	1551.6107953592002	2502.84180718759	2354.73061432232	2028.7604836554299	2292.5542024885603	1664.47756852547	2638.05588063195	2339.0501230999803	2106.49082082452	2110.18797011679	2508.70551050613	2771.5576507562396	1936.7700343175197	1565.56723144142	1521.2553851927698	2017.9665498823397	2095.5691610284	1531.16462969769	2056.31884842848	1711.42144049764	2190.79625926386	2673.06377342974	2799.59911332431	2329.47426076126	1739.0611359625598	2206.84639758974	2589.47954141344	1831.73307646362	1966.32961300043	1914.7615688877802	2410.4424086632102	2399.91954071775	1915.9775983301001
P02675	1966.76992873225	1953.0509037495603	2059.8162221190196	1609.59027918074	2003.08694906534	2165.9208433253198	1223.82200515858	1356.29937781381	2608.2200300414497	2029.81104957703	2179.3811210271697	1985.0538752706898	1979.96747254091	1918.31930776637	1800.72550377845	2053.53646082207	1091.6946171264099	1773.2204233451898	1574.43349033891	1947.62455321786	2160.67363582116	1415.92980111123	2528.68799167804	2154.53395953757	1951.7687482055399	1948.7328230241699	2347.05249926653	2260.5473584643	1677.2596756000798	1413.63278546484	1422.2955451131197	1734.0543801137	1929.0366275345602	1276.42010018593	1814.93777887661	1553.3877624695801	2012.8407257695399	2077.4581496096102	2131.71305225739	1803.62810345216	1252.48404564519	1779.5266046785398	2257.4865921481196	1818.5788614181	1704.44715952957	1853.3213011368398	2235.1728879902303	2067.32375080505	1674.5248252895701
P02679	1373.61738865472	1277.68171717552	1393.1210567325302	1052.60618036942	1089.62712460072	1376.53067975557	718.7932866832249	644.522497042676	1758.9594514427	1328.5015192582598	1289.81407707586	1112.66629488936	1128.67945528643	1104.7931801983198	1163.87521614185	1200.52655742006	658.328578958486	959.2763985390759	1075.24793838242	1509.21171526162	1585.22951797909	1079.56936001344	1681.09802678629	1500.16558285164	1413.5836409322	1421.86090926267	1621.89167579788	1691.9711731916	1328.8853871557199	1102.6932024507	1089.5156084800901	1260.28876941583	1484.2001427962803	1014.80521314402	1237.4978906430902	1012.8227824813199	1510.2499994914199	1466.38679324578	1443.1329699759501	1328.9809347309	950.400343359801	1267.80773293162	1691.50821606978	1273.88215066237	1327.60979229599	1288.00514480126	1337.71769690253	1193.2000834119199	973.8360259451939
P02730	0.250100722834459	0.26823506048394	0.0869324949528119	0.153249965442867	0.49006963798890396	0.262308002826682	0.5801475329575849	0.15424493700631	0.196204707604856	0.21564289229279102	0.35848013632568704	0.12353358816157302	0.572997533918732	0.27710133420029304	0.503778447407955	0.0897021483917512	0.0359166204390081	0.0947418159316083	0.20893804016636103	0.20757123794997603	0.18823789422503098	0.16226653900294197	0.0765731665691437	0.106059211758724	0.21197393087892302	0.130504674997064	0.0813512264576282	0.0476162960335486	0.18263145668640804	0.0483436267802204	0.026838784334269	0.0377921800091884	0.0333584853160406	0.41989561401444303	0.0725616815204637	0.11757630666375099	0.282752293204709	0.146626639315401	0.982844191296034	0.414418250437053	0.11063206955536199	0.18328398524752	0.117472325096245	0.0641580439233396	0.189724277275154	0.05743161010151299	0.0811078842557671	0.119253758611081	0.11920424935935
P02741	7.88864625124846	0.734009333666597	0.9769082645639791	11.756786489265199	5.14918986595342	6.535521934109941	2.45796713794421	1.70232611170847	8.19124725707469	13.258789436273197	3.05387075745388	1.6386070705950901	2.3182782203578	2.51402035687044	47.634784399051505	0.5143585275130941	1.7543662928313202	4.40199296442528	4.27300337645348	4.61463908422266	2.56176100072933	0.9013434125344771	1.00894163253365	3.48125401412974	2.7383461158098	3.55291606452568	8.526273066673669	2.29462615352049	4.61669991450556	9.89449437074372	0.858621477525752	7.9165220013958	1.2633567172701399	1.4969848272815702	9.46075026391489	1.1351894085344099	3.12321359912605	6.54685721684965	3.07292925974393	4.650526339483339	4.8732923162827095	2.84037192873097	3.7136115568896297	3.2341243125110095	7.9516681533007	2.19158852653998	0.208559053615015	1.5149873867157297	1.19081409590827
P02743	92.9097895823811	67.2881692523137	72.0905559776389	97.97409319220391	90.2867550961271	59.095289279416704	50.42376170233089	176.299282799379	78.6937983742817	111.79690368137	100.69763984247801	97.80106980471541	115.485426026103	82.69712903104801	109.09880844990299	73.8445250208468	103.235607076089	82.5148143913152	110.879868668414	67.5860597119253	73.803257674542	56.2117463324093	64.5002356803849	81.51643786127171	88.29010060218691	103.40695198361799	91.656676224372	85.1687634565472	130.654906590735	86.7638072193253	79.1925446952539	81.1521317523611	86.41377491326429	66.0817961775829	56.2660654508922	58.4115231480035	87.2178630932885	151.242506230137	85.387939069655	80.49373869851959	93.55429481022499	90.984883902135	80.00600717973501	70.7693316899196	47.8451926752667	66.0654025945288	37.191906873819704	72.0811826776332	102.23765639654499
P02745	48.58801821475121	49.783949243479995	55.9479095217461	48.623562811781	44.76228211200029	64.3691408441116	47.629083874665604	76.2623855274014	40.9977908518871	65.4987775634066	47.3607865412694	59.1024370594841	52.783309403744205	55.11203781276179	48.5181960465453	59.8182346272404	49.655217342380105	53.107322782213295	41.815459116277296	51.844056267872496	39.1309921099741	37.507510055249796	51.8683765684936	43.217458788268004	47.88183699856071	50.32410929943979	46.3437793210499	45.8541915773695	41.5110244724849	40.9890514355352	34.787020458302806	39.489585854016106	44.4855807644335	48.5309745407542	50.3694808431149	42.115238422527	43.8529500916468	40.516448242726604	49.9576411178315	32.3222338102777	56.0620297814623	48.7477706785795	50.81015097852529	49.208848194834296	54.9964020957792	30.1102259840124	35.292613178296	52.598963994471205	38.1952775730448
P02746	30.1235759145464	33.9598577009597	48.2118672555538	26.7068974401548	31.365227301335697	29.6287631158316	24.5374295471914	55.0998205810766	24.2289962027085	35.6703482967904	23.3249972361263	19.5726366260448	23.7747136315946	23.3250597076513	23.990829129727	23.790838650439	24.5517233210476	23.748091449018997	19.300427867166	15.635901557655599	14.075381793268098	16.8280816332184	20.138888888888896	18.986164632840897	24.612538023723395	20.0399736504808	20.5812797077011	18.1973900258022	17.6370724978507	20.726546526556	16.8928469349902	16.088934947973097	19.2363973987504	24.3866010829639	24.617078138428802	21.087471926298498	22.9473046071596	28.8821646573482	22.9825082733634	19.1596200451684	23.8724651691901	8.82352431908299	13.7869395825973	16.3941741673313	18.1736513480897	11.518477028185801	13.8683838396943	23.2104729935466	13.4826419337311
P02747	12.2635214057183	10.524308278065199	13.0491816657372	12.1358434762267	9.34191551356644	14.238152723270002	10.1024998805885	9.4912768831465	9.95116181570318	15.931434195418	11.049299882201801	12.1800000169246	13.014202218664	11.4717154539657	13.792092043711698	14.675998538381501	13.489283408778201	11.9686156867757	9.212275266767278	11.593711422057	9.19230004199173	11.37002453429	12.417369644366401	11.060432723185599	12.1744784580712	10.692389789050699	11.408825770748198	9.826993380666051	11.3159917714592	11.0886046523914	8.07377116829254	9.8695382284554	11.921479438978698	12.8226940853373	14.550814898534998	9.405392927683529	11.820852345894	11.7377822303095	9.90182706132717	12.014589695300801	14.492200440450599	9.35970425778747	8.48881884791149	10.077509744822	14.4000119930141	9.037216828478961	6.26892946036559	11.6792737996158	8.686098662750139
P02748	111.261320738747	76.3884941844341	75.6454474266628	111.02826487203998	77.5741683020851	134.76770487449198	84.5963591421475	92.08118033264549	109.93209669164601	42.9924701030284	127.55524888206101	111.440952991044	103.299765978507	117.473084666075	124.454432674541	115.84413150818399	61.0809178147906	97.4613749638468	128.347989475429	113.77826683283199	92.1678785333834	109.31160279729	132.640514270854	83.6735308285164	125.207781703951	105.670559518764	130.952624213458	132.17175560145202	130.090212203434	95.4865568816403	77.20361784178759	132.091842281538	126.12118746986799	104.910993115159	162.12831169035	103.417615184618	140.562615829978	115.98799633802	79.79859689663509	104.28105703073999	97.2668726547671	82.5846276383911	142.56539306113	89.50407573513421	76.52498669524999	127.08903825408701	75.31362995279571	106.90621141968201	57.849640536765
P02749	487.613630592657	461.898370545879	519.053013448157	474.156581027684	481.810739777966	425.515308475538	435.6774813718	483.943352394285	518.430699662288	610.925380595674	499.35954375116796	440.200692047379	485.630109386842	512.2932114588671	453.56374505120203	583.970917540359	658.622725056312	379.283730065311	420.17673669644995	376.263251722271	419.429354432338	331.986861948303	492.16362720239306	318.15825037465197	347.78594496810797	496.05318926205996	438.95831946856794	364.62594374614997	349.52139875614	449.044356038793	378.142828473954	376.231408320796	504.729764328176	421.282358116707	498.57152387792	434.32229130001605	436.397517296938	464.755712757185	398.219634956875	324.374057428402	420.759516879426	409.372673281042	404.743361536914	360.857060982389	401.870910194812	371.30044532957197	455.747087026868	486.883845215533	482.236652159021
P02750	101.230511401148	53.8717939060676	49.2463707851851	58.1412106692797	37.9512255289167	104.70515926931999	61.4303711310661	45.9068573500791	106.614209810765	69.8528779984846	66.9595102034592	54.4385217705513	50.798037563910896	49.8710502294524	96.0161851203677	65.9909492087585	43.859354734271605	66.35182581907951	76.9054700899963	74.75513254903959	63.5364112537848	77.578914015711	94.70227065860479	51.417824074074105	73.32324997044421	70.5129475205409	79.3134574304051	70.14091114531071	65.4367760213233	49.320843833705794	72.5453555074265	90.67478896405642	72.3592591984279	44.13394572146	96.992351373731	61.7694329025517	72.72546031926859	57.0176215756964	35.292977654074704	59.40039316021279	55.650748078497706	47.3935553131439	102.777069131664	54.4280678495103	72.9128407702513	101.690212430504	56.2339571027987	54.1586930164665	43.5394351522585
P02751	213.64413522252102	292.699127921907	314.27028056342004	187.532767932289	329.266118833177	175.078217963236	161.011535154757	100.792737096644	219.796817605069	386.602407379924	291.66110715061797	232.935125424067	248.55725704874	159.578857864529	67.6295847808221	221.25717926375702	185.715752214486	258.666671150781	133.116212566526	71.5082464406723	110.56733043074699	153.261225260103	91.6132322345751	134.881616623849	182.85521804646703	103.238641876331	214.1288443675	232.99826650113602	89.3081655574741	77.7786583121565	82.52578246557779	69.0884509768851	63.47709897482321	50.337000541300895	49.4115384766323	71.8162600102055	126.054548672494	244.0146388338	502.581215543033	267.66970040291403	80.5376664451218	152.71743459214198	80.9484797695708	95.3678864525395	134.76325040663798	51.9455508533178	245.10859593490397	169.402958908559	276.531148399407
P02753	86.327763953075	79.573102879193	128.619256455446	145.53239659647	135.307043295855	88.71849108128241	68.7749271589606	107.19100910079901	136.862602463473	162.543253946556	121.04375307361799	77.984718767956	163.599993167256	101.41750965951	143.711864377206	127.987744891362	203.58858239348098	118.986635098505	141.737299562915	174.389679197941	139.183592282361	78.92076826783071	188.96629770496102	115.438008456433	228.93237078502003	204.400778229986	127.41999132026599	161.35022207474398	328.801569074481	249.059149016355	195.534079941064	118.23816988788	132.008490484918	193.25709258055699	130.976543951149	108.861396621089	143.926999904386	128.415557509217	131.478278845107	87.9446499448525	154.771721986903	211.66865790521703	128.234803712514	166.381658674014	195.67164626605	137.295660111194	154.477369900791	110.85572875625799	180.37719878702498
P02760	43.1691297208539	35.0339483874944	56.8508655514599	46.012270440441895	48.0159973912155	37.65834163535229	26.5629477932747	46.4169265047515	27.159657457101197	52.4448731868492	51.2786251539192	35.1094303091026	40.2367725712066	37.002957248071205	38.3504996344564	36.1289597211682	24.9856381687135	35.837206486719204	31.5752827522362	47.82553787625879	39.9278626207262	27.6390810289512	36.898202327547004	36.74283477842	44.892670358478604	48.4349100490734	44.5982717394055	49.7542779662568	58.086648737580006	46.648598101215704	36.182761649348	41.68130854559671	38.068636894577104	31.7689315009966	41.4444483688294	46.30937132264879	47.6854347680146	33.8140250205021	30.778572865583	31.133374350047603	41.671545514966795	34.7479784599934	46.901055781092204	30.732354880697102	36.872521756077106	34.1679805272038	38.9019754656031	32.1578773512657	33.735207670940106
P02763	1057.91478340359	698.294191966747	1017.9619658675999	1131.3768134315599	761.0199604120329	1079.70225875643	940.12108330149	789.907250076407	1315.63978761822	1045.5582200073402	1216.74488111531	759.287169197883	1072.68871185688	865.765633401273	1487.76606603515	1090.18185906625	773.248893003863	853.707465377036	816.646709992753	859.21577802992	586.358432603266	612.129669869225	715.78367791431	513.709925604796	691.289588302298	941.995312236696	943.440192791322	891.683973049718	1135.84755646345	703.6878540848869	795.240614626527	900.14589273377	707.100491671344	672.956498597868	919.0575981979221	665.8370388883679	904.264170672612	950.213426200423	587.206694733656	599.119141049978	870.6733644051731	696.0486901113361	1007.66396760744	678.9232187432029	512.740703540188	924.368309683844	591.249682617052	788.814683449932	557.489908309528
P02765	568.154656103465	585.095236953924	622.118633693648	646.5643666475	682.737838273944	590.642226289865	422.61087361482595	386.77525760788495	335.540630463292	481.18502144146	623.120089358896	467.987519791218	582.511231323458	513.937516411789	454.277383928992	528.009669168283	623.877951084886	412.857411903977	664.27382714088	455.355071264872	431.049130329083	467.434495869686	449.277924062155	569.14003960608	635.668457526961	476.55250243835195	466.35478364873103	679.973987981837	782.413050714729	495.221339926775	363.39832486731905	488.409243146373	485.818436177891	489.55868588797796	397.465632198794	391.724896817215	477.54602175518403	550.7781707818509	441.615802170178	455.62504220469805	580.6676764667279	696.218378266064	752.599501134529	554.812681906222	585.879350278463	446.831867341576	582.147973660459	534.563351535093	679.904669166501
P02766	1012.50825250114	858.461074912433	1070.3283635452099	1093.5921669408099	876.712120456909	937.081403253752	642.584841899121	754.018714676405	880.484809445936	970.544355311155	985.1189228135851	782.4129588368049	1160.33843661416	815.956635364435	910.85795445623	1001.20302442589	1574.0784244824301	822.3265152381401	767.2365351291401	1099.62005774026	790.6468937167099	759.1795816531301	1181.3052629868	812.7776439734531	1386.07332456356	1410.84313355019	980.689935726853	1112.8490597342	1820.13837167811	1272.0252466817099	1367.6804164462199	1000.6715975605099	1261.43022353704	1386.4200458748	1207.30563502435	890.876177186277	1168.6464141785	828.06866894291	947.2295076218302	776.9997523991029	1195.11920710555	1103.7954738282	958.301123361864	944.060060557725	900.2106273095919	916.357217934888	938.4638479971981	841.103989931517	1027.95366878453
P02768	11550.8777275574	11544.1294798005	14603.890463875	12669.2747418848	9192.50177199662	12452.5490474332	9446.184204241501	10535.8655735784	11481.073236915601	12474.184326253899	13799.8116753649	11902.3009856048	12614.450714786	12369.674765233302	10446.6786129931	14552.8852910588	14166.806501221	11448.262293758798	12218.466248704299	10941.1231449547	10702.9593122196	12621.827380406201	11660.9371952409	11950.080951616399	13527.119054365701	17477.2684331738	12674.529668098601	12955.6441693222	15953.9335825524	12368.3733183995	11919.4872957666	10345.8815112523	14256.903832795	13769.174090696	12336.4806900639	10722.5398412252	11542.7586810182	11733.079811630601	10029.6973600911	11130.2793388306	13579.2133976994	12120.2188630894	10644.4529375013	9431.31324639813	12233.1366978735	12022.861173346599	14691.2443079569	13115.3243560951	10967.8518462728
P02774	145.257393394613	137.87034215455	154.464939773785	108.965306274348	106.41678205413099	143.142660168239	108.39582537256399	174.186795210639	172.44127062573398	138.354826867047	185.163907240587	134.264638308351	119.082506286574	133.411120003001	137.749577312914	178.668615491282	140.879595539245	137.318141155422	178.217118805463	154.143387330624	144.241341967423	128.855926407519	171.25369774396998	136.871955951616	160.23032852872402	202.728298668736	161.140850707642	149.209436794038	225.60642381774602	150.749070595963	104.032324622331	123.58903139148701	175.641544634464	128.247217007348	174.320394636151	128.124902371208	137.249903877647	123.625905556351	104.446482920788	143.810915448045	144.585728483237	103.97156857652399	124.86057855687099	138.973246190974	139.209285591143	139.282009791719	154.432333955435	140.53431606842	168.879934437636
P02775	1.65182062871363	1.74102327938342	1.20312915943674	1.1550605138338998	1.9803445656939798	1.99793080766579	1.20292050773787	1.09986967186765	1.31826448139623	2.1872632261390503	2.4290446908845498	1.0588951105642601	0.645386863689448	1.0	2.19479724106163	1.1787259559078402	9.28090162688456	0.749599792833938	1.00031675703559	2.77672102291695	0.9203368179105799	45.50340311552589	1.19725432351603	1.30005954292443	0.383971581430349	0.78497873144427	1.15951307256014	2.09940252453883	1.7359012000354401	0.846943753224957	1.2610095102569499	1.53851427890061	2.2186560725613798	1.4089084730788801	5.70328902702724	1.37384798025555	2.37111975929742	2.568111240598	7.14227970151292	1.3537654094043299	0.497204992884868	1.34522362474677	1.7097665767836001	1.31355540134166	1.2192248015531	1.31402822725638	1.04021913786745	0.6675998221037889	4.678097041623849
P02786	2.9904524909857297	2.8617651791920204	2.84006583204279	2.2054566735344703	1.32170250225354	3.0331789908899904	1.4095353099923602	2.25626026353837	2.8114209348019	3.06888215398796	2.41432944611971	1.9388496849060401	2.71072947636904	1.431420604454	2.0977144362689097	3.00615566236614	2.89637173749534	2.60164925709443	3.0425739107922	5.3251829958951395	1.53945410745464	3.0342008348930603	2.45936545088096	2.97503880325412	5.75858852936154	2.41596494901164	2.22351158032081	2.3763237237615202	2.12484104499594	3.0864491042323796	2.44326815067333	2.4343219670268397	2.9638246214401205	2.25796698969718	2.47781741406578	1.9733338887326797	2.7691781894820804	1.96108805335769	3.05091002382802	1.9905611536701202	2.8896185747651404	2.62334424185757	3.39111072175687	2.09122672549812	1.65273852980639	2.8564192459823503	3.7675626286906803	2.5964358014279703	2.5857143625692003
P02787	2474.65000931051	3862.7375787934707	3424.1600488105296	2838.2161812446	2373.77428100023	3486.50278688949	2139.4070022927	2536.9804096072303	2497.08701563248	3025.4524577615	2367.19110375772	2566.24504637767	2435.27997619328	2753.53869430933	2675.1163370957897	3080.92306827445	3410.0416345047197	2146.85921451777	3947.69488157896	4942.18631757534	2882.18887440051	4495.93894303439	3574.7431896495705	2521.6930261186	3232.1056276048903	4617.354937215629	2864.8745422284	3441.5196816006896	4109.2173546534605	3148.77332755703	3587.5048758853704	3768.9949884443104	2895.6147630866803	4415.96529881077	4057.0095401798208	3069.65749216366	3775.05538478439	4037.2649642548	3761.7455919999898	2307.4340293669698	4175.23850796832	2740.1347116167103	4219.92824115746	2689.84708656578	3058.2560658416496	3806.3231267114793	3392.1889508107397	2802.5850312517896	3432.3583262946995
P02788	2.66421207658321	2.51164996353502	1.53751241151633	1.38996231841147	1.59474120401151	3.6271273224478597	1.5964725831104298	1.01456096205282	2.75948235411709	2.6580770642775096	2.2675010388352796	1.9589899730137101	2.3740010482868197	1.2829017293336498	2.37193322852671	1.62788880456475	1.9693258921609098	2.59907649674117	2.21231743566057	3.23760537499351	1.76095299135854	2.51326704284757	2.1381696573694797	1.52375695782488	2.1978603504281398	3.9157836684045804	1.41123472493399	1.91562113228561	7.259627704031169	1.66578965442548	1.9403808446553799	2.47319747072501	2.15643631508317	2.56451709261676	2.03312573336944	1.79881699938559	2.5066675346498197	1.8568806380750502	14.0847251471487	1.83925262044283	2.2930309211335	1.67458833307361	3.9683775897539104	1.48199149982219	1.9521441260465802	2.80101236411916	2.17065843293443	1.64937099664322	2.4021002910495497
P02790	645.631676061822	715.4190391733231	766.539134895452	766.281726106299	693.946825739444	687.219237543855	664.634182747421	509.37713287610296	743.412120421247	773.011490122869	726.9521525810769	561.245516035647	687.451395363264	643.392144848886	702.5870717948629	689.162473882939	697.3295877414121	522.761362184122	662.04770184435	705.5432802301781	587.921409154198	650.4114731135691	676.292991352968	551.869246414044	761.369585900306	856.1918816927009	668.954392029642	763.931399976734	1016.2631025622001	524.937614139269	639.683147810782	683.449591605557	674.837035441108	616.148870419083	897.616721019398	595.674480441265	689.25931878241	828.838775190312	554.2885830354061	620.026410762386	675.095788633707	658.490468027635	607.248856084724	657.142807820716	641.315183905375	592.755096395873	532.510207220949	602.420421894521	533.788109469063
P03950	0.132025460024038	0.0357382533100962	0.21143200237834803	0.137669892271716	0.0442673902777156	0.1149327991915	0.0651864611196026	0.904491490665624	0.13312805932770402	0.162962514548167	0.107374396236557	0.0650918879489148	0.0893460434364748	0.127501312943118	0.0568372362458756	0.219477002932606	0.100639224875679	0.0958232160513341	0.141991489728932	0.18683369376125197	0.10024213760028301	0.052294917056092995	0.174811049346596	0.168891163562406	0.225472000840697	0.167427296263577	0.33378919120066197	0.18424785410385397	0.12337542597546301	0.280716120999512	0.232190312864605	0.17217394201465197	0.27249162110486397	0.16684595373054098	0.190217293194724	0.20119514997518104	0.2681172835111	0.101504319637255	0.0968615667433864	0.15461231701918499	0.304681819223565	0.13519436219763498	0.397958329041345	0.0366289648219693	0.260956742697379	0.141462672530634	0.11045334331661001	0.149181105355525	0.0691907100855933
P03951	3.4264215462224703	2.37342541455381	3.54927590582209	2.51147337710298	2.75755622446023	3.7634753993359	2.36567694401987	2.64054614296822	4.938274347135191	3.22723260664099	4.1178287008268795	3.30145018536681	3.4092696965092797	3.43694121766096	3.99376045812475	3.9220095379974	3.78111976878932	2.8687455018732404	4.693927385165769	4.0368057438733	3.7529294759873597	4.12092963662587	5.36739727585983	3.3236659708841803	3.76607974238634	3.2262228781232594	4.1477879332954	3.37568867962309	4.57220448738059	3.85304233433186	4.573732508711441	3.04174075282053	5.61067629205027	4.71219628765345	5.4114325182385805	2.72043279494309	3.50162034823755	4.56711623606596	3.75866326811234	3.0985751693815202	2.45754360231935	3.4588159922428297	3.6850581993671296	3.52812619760324	2.82542294113679	3.09638895803944	4.2151420856276	4.05221364522993	4.1769466516748395
P03952	25.2656882162748	29.0213345842136	32.4279160505438	20.023507029616102	25.6983863214533	34.531924339282305	17.1689912113107	17.986549123254303	30.887722152656103	30.6132491817876	29.5601056752811	21.594450758264898	26.235580437133798	23.086698010578605	25.4146172086425	30.0975349242488	28.07022392612	25.693300061208202	32.6010655981265	31.7111303208804	26.4505492076823	28.154179919281002	33.250642025876104	25.729902590451697	32.435901525828	22.752707719489997	21.9732240524233	26.5015551906753	30.7696176219134	32.9930948494022	25.3005673836499	19.0216419245216	30.288848461075503	26.483734722732603	32.5873077541922	18.169369031626502	30.542496251736804	29.8106083839354	28.809392413053498	27.341141515167397	26.5820490329463	24.2345852163524	26.983789278916998	24.064445296073398	23.911446582365798	27.1186001161729	31.5184897575658	27.5984565104662	33.4418268515181
P04003	435.232678211704	498.28118098616403	551.531838575479	366.200915579991	562.8689195593789	498.347426789616	256.210892720673	398.37018573738294	394.183471277835	608.9784648071051	450.166404257509	417.877129010393	435.86795182196	454.808185262526	420.364706108156	420.06165031715204	431.81041987874903	475.145117136265	581.359976228512	457.242545309656	601.9086348266179	453.92072498220995	679.645341655289	431.50389370584503	400.635401986523	597.7194388982219	444.89728200605003	456.911397039893	695.005160799002	450.9075667841299	386.13710859346	363.914694835187	595.427620741594	386.284268057997	379.80786211280997	381.18619416067	559.983399822199	673.749826782887	402.55334542884003	440.059949429392	514.397984844665	413.54907970148696	524.005133058068	623.884394819794	345.99470808254205	507.677440323071	398.46247653219496	455.844278071708	418.44963659154604
P04004	724.056675638617	828.811446923759	921.096760278484	772.1772956773731	905.706124814458	824.9557252289011	601.7640069736341	898.955316295134	742.134942207686	901.9726924068331	822.883349281202	689.8048676876159	766.37498640194	637.52297650457	505.533754769952	664.271861033814	1759.5306296898002	712.943843199505	878.815426754103	706.956927803139	657.070745021769	762.741122551982	943.654102464079	746.360522372083	910.6365091547801	865.3774466498829	767.5452944313789	832.880411462833	1118.07093883435	840.054452245979	978.5912796147591	676.225095654431	876.396200730213	951.9636187865809	655.594014528073	704.225547675827	867.3084317104081	945.177067644406	756.367213671491	826.4711619985139	765.07355775341	694.216750644988	852.861641365594	749.5623893026191	941.817016587838	684.115080352944	706.365636276361	811.509368154733	1068.54817739856
P04040	0.46914326341983603	0.362946439271248	0.499670645476573	1.13749322148546	0.723280445182999	0.49679601196257794	1.7792319449751597	1.0814637923744599	0.324686466630943	0.778850284714465	0.6486411272029979	0.5528424462495479	1.21899574841476	1.4532607880159598	1.13488821693226	0.571698944074355	1.12637029637687	0.918191265394524	0.60470192966817	0.220078690437614	0.394186575905585	0.846846815650003	0.38893155516546396	0.6723433151359449	0.6544677992309871	0.491808669808864	0.397916114028831	0.621542299088626	0.550292046143051	0.334809108952041	0.510358595849264	0.530882966672629	0.5912828573940551	1.16994313625032	0.503928309335719	0.39347440476810297	0.772547049094619	0.511957092133331	1.2339945256451201	0.53922598458872	0.9548798553221809	0.42221183315152505	0.41591055463404797	0.286019589768023	0.56597844255721	0.32673637042569104	0.370126897579364	0.716272151676819	0.4123847592609529
P04066	0.630694225788431	0.659345136803613	0.560600260763286	0.727623540727933	0.446842213310377	0.965658886260582	0.7627053878486819	0.407505823593034	0.811907743309391	0.725455582200073	0.7513161757137471	0.7911511359376361	0.8708997915113941	0.540249521713578	0.48973424367365204	0.941934395817523	0.8287122125906371	0.8991276156396919	0.7464462900690301	0.8177148445721899	0.524322054500851	0.63887152654534	0.835560106625057	0.6794516698779699	0.769632063592742	0.723384177011576	0.7091548695087329	0.710034650906893	0.852954347883354	0.745694627155328	0.8458612094975729	0.9016398904401679	0.624375266293799	0.6164638749540621	0.4913408446061289	0.75981928693666	0.7550944847129859	1.1967610103612198	0.9621667814078649	1.10596380525064	0.4822330054608379	0.652724533790452	0.843756528235189	0.641057377926468	1.19361596869823	0.542121331563079	0.770227718790368	0.8865339580615219	0.8022476987717819
P04070	9.115602728827039	6.44165088799943	7.65103188035201	7.09817415649924	7.63054271673483	7.7795111605024	5.78116044134505	6.9904653015203895	7.90090207652519	10.1955703272068	7.108378158917019	7.827785304528769	7.80263438254917	7.253432408437849	7.41819761689981	7.04616278307146	8.75151761619264	5.50158737632253	7.8628118414175	8.24305340043917	7.58285853205737	7.35441747076922	11.8099237695859	5.86609866730893	10.756364810064301	8.59325227622058	8.26338773945426	8.12072703972173	16.231682755746903	9.24235299918815	8.18919390864002	5.98296982896181	10.0836778446458	8.091688044129599	8.40520844370666	6.17036527920967	9.18663197446502	9.415582497915711	8.42508014964959	6.85927640513509	7.9257567770849	7.83479646078992	8.21772560858796	8.081780549024481	6.97515572179206	7.34980499543606	9.8769388159809	8.47771407059379	10.8156919286202
P04075	0.9455775057979109	1.13758598374997	1.54998707842135	0.9160183966635391	1.08099988763979	0.623072357488933	1.17194067634696	0.9938003081634821	1.0446521864273	1.02688969950712	1.27392466252149	0.732938933461735	1.04415840818635	1.1049213484551001	1.1202874097700501	0.47329267035819	2.53607237968141	1.0329262878935601	0.867798558216119	1.04808653402789	0.7288014675006079	0.9729603382511569	0.549624943111631	0.6323676006208521	0.9124061018106892	1.10195731990665	0.7719170307436921	0.9000768536900258	0.958129276218895	0.580111898308846	0.785944940068962	0.8643881448125659	1.0467198883908901	0.976039741261792	0.962196399769246	0.813748563771995	0.892499608390413	1.34180450205475	2.47412785922455	0.8550465564717621	0.9489231461591829	0.724168441466244	0.9622327454833041	0.470579096191492	0.9052139628666299	0.505843221862639	0.905622821177644	0.893542773520038	1.0338230784542601
P04083	156.20522241658898	153.579012748058	179.613222531242	161.401039899067	132.680868981744	170.75019325179198	127.182374542945	121.290453592237	0.0522519520928601	147.561798526698	162.818988938921	146.396757972565	149.73605609405502	143.907749669669	158.056673832288	164.844306392836	138.051199080249	136.277729042244	177.94950468974702	170.52493979166098	165.205605134123	168.043409830539	0.0291768253039464	164.122811326939	158.843411728386	177.912034863926	168.847099338623	169.111484970938	179.032593592319	167.36664845567302	167.116896505053	154.709378896162	176.330515438503	162.703974462079	172.234308029105	172.431242040965	180.948070834064	171.025063562354	0.24500045219721697	163.253626972207	191.265659433043	0.0305838657732066	0.0378646786495783	153.60362575129102	178.33857313782698	162.523869602181	168.460977082217	150.763473682103	159.834149464662
P04114	574.235268227447	697.504973276131	653.627854648757	642.134510266127	702.761611329965	454.591392044828	526.836250955292	429.740784787556	710.640467854442	728.253907500996	543.5129025248459	640.814886211603	805.684843264937	540.340177309842	489.001411574211	573.445390748705	748.655120609771	674.031263242149	639.3078809738861	690.850743682395	947.540389418083	591.783696557408	926.6221312008321	635.155748233783	671.356806551434	851.9187658620531	705.032464641333	692.009313980697	1119.64192915696	690.9658933813749	830.897779723788	559.537211414704	675.936508795304	726.074590901438	527.4746190403309	608.884306844256	815.6057946012799	991.992258046929	675.028931393377	753.925974834745	810.495809051948	905.206655931294	588.948137052265	815.811642688708	736.157438292195	450.273836196166	802.277373236787	794.5243398555791	713.155690888517
P04180	21.2914529480473	21.572548200547104	22.8008541843569	19.3196048136246	20.9174169315861	24.8491014163133	17.914865542606	19.0762063270112	22.954409365233197	26.778196105387302	24.1823699168551	19.748314097101602	29.605202235745896	19.2715041326448	19.8798155356915	23.5744066859675	31.147505384452895	19.175640499620002	24.8670944357655	25.813948707305396	26.289654562733396	21.0118793058372	28.391359469475304	20.627274673517398	25.895914924440497	25.8445889015417	21.736077978878104	22.2250192134225	28.8791606696825	22.4393620000106	26.372784349906603	19.491935568718603	24.983164918104702	23.798049506402396	24.3356997374586	19.7876638861987	28.267498845514602	25.5775228930552	25.664314625903696	24.124580766662397	25.077558061767302	27.597181098817398	30.7457855879672	23.8117186448051	19.5266882041211	25.3319226620197	28.4045228691789	25.7835091688519	28.9137915884348
P04196	66.20926650077021	43.4178134019948	35.9072211222148	40.430127930915205	56.5683838630456	44.58658822017821	49.3587600305694	120.61892402487499	32.775909827516195	66.2679752856909	51.44579185934361	47.756346517888005	46.9062502528565	53.5247833643855	56.043160320980505	98.3747927031509	49.110553527680295	45.6760810638112	44.903006642091	45.838599431604	45.0236258757487	57.876511317458494	94.5722401014238	32.7636614215371	53.1221206588214	90.92136506850359	59.483546467976396	45.3957392924502	57.543747051399606	39.26426069453029	39.6544789079407	35.722677552509104	43.6336338367272	62.4043897873357	73.6556038254904	45.645669100010096	73.21837981450929	49.8104266479479	34.8786173470235	51.658738435912596	55.1930044607605	53.273076723287105	79.6505823787469	50.4386464623448	53.706590910794496	56.4479434625066	70.42157722181959	114.71297627373899	58.5811199758983
P04211	2.4823692719177997	0.35937526749548904	0.7421766156345269	1.2086931841882902	2.0893424224017503	2.10131371659736	4.50893496847535	1.44134679793439	4.7499553450371	1.2178846769721101	2.03855699107555	1.6949998772965602	1.07063349429241	1.99714278569017	1.9245217834341601	4.41914720184389	1.79775777759791	2.29471726540798	1.3104562183917199	1.9097262673144901	1.6725546445068202	0.8761113583201021	3.5410571484298803	0.8225420145579109	0.6580313797756011	1.33754857554295	0.8260444503600781	1.0808432165653101	0.668801233802156	0.247722497829483	4.25310992439228	0.521028193069394	1.1548373446076101	3.12176735647832	0.926869086442427	1.80405858074639	1.1048984764861298	0.90275080134212	0.815846836188328	3.77186203377876	4.9015861639334695	2.3802919328866	1.3974221112348701	1.27505601762181	1.73644414628479	1.88409329792825	2.04739338249603	1.4823460155124	1.7903205848966297
P04217	307.147089194725	356.71657633165705	358.168672264074	313.896547803761	288.682960869077	373.49209286627195	195.700587504776	253.75504962128798	378.835120920087	340.751271255946	335.269315664874	289.008056961474	271.017206828069	242.569367161417	307.273009619294	364.38710402788297	155.758650165531	284.073100024887	223.324497479183	414.94276391596003	350.090834751475	355.72815937419404	393.998683440609	300.133135302933	356.213559621011	342.03514290529	349.624549961429	335.23655870916303	451.499265993089	357.31908980922304	333.431502606698	293.41974672179697	335.066920054375	313.83684575459	352.70017306537596	393.948229838136	419.13007744715304	319.65770026737897	306.776129154908	297.831991536551	347.58512635349	269.942686959985	393.84187062036597	350.04022220611	377.021010261523	355.902345586812	312.047208049388	344.971018049822	270.120167779398
P04264	2.76498569566469	1.95246883356559	0.335228498201666	9.186324699639211	1.0999254029549899	1.5226263976396999	3.1762574035154802	1.78041214094441	4.078659370092	1.89735633440866	0.492447953399183	2.4500575859918396	0.960340414513828	4.70208695434709	9.97241410597101	1.14089627193599	2.77312649664101	35.0884155159309	1.31868993997307	7.103618213341349	2.6587928481446297	5.63362357785092	5.76151176776543	14.4498802451295	15.263046289016	1.7563935882836599	14.2084617093451	16.644983628066303	5.81977675652763	3.22118847486162	5.30298252152557	6.529559060254401	0.244655042650484	13.8391449256209	69.5516782632242	11.902381621835499	13.0666387284589	4.87797564283426	2.4038988628624303	7.12424688060385	1.10297043730454	17.4865374958877	10.2750113837981	3.18420044123587	1.03123055819985	9.929760324177801	0.962458925549837	34.829088614088896	1.3103613999788402
P04275	1.15209486567467	2.42141196530862	1.5208056847173699	1.3578311370809901	3.02933277462991	5.9387545916797	3.42126003056935	1.40967215269453	3.41863588111877	1.7960522718574	7.811145463625519	2.27815430337875	2.2651446429037003	1.3913617720980802	2.50811786033965	1.21735203455416	1.57094744655523	3.01275281994713	1.12526024581523	1.0175208106740201	2.26258536477557	1.3781327968224901	1.4602269033222801	1.5215090451723399	3.98753215948477	1.5975407115391498	5.1250547170041205	3.1420763464175296	2.03850363171772	0.906848268076931	1.5154538417632901	2.99514976800951	1.19001469507005	0.5813517315292379	0.9454059187573829	1.0123350724275502	0.893286896234648	5.5685496786680595	9.70382005134745	7.74855753719641	0.8121688546825481	2.11395079043513	3.25758574912131	2.07707127098719	2.51120597252101	1.54699644566149	0.9781862931339641	2.07734425315886	0.9350706642493241
P04278	2.2851387266602297	3.5033434796155603	3.57340913992807	3.17387431672982	1.75145075623494	4.31132235581095	7.4392344526175	2.92805982108782	7.424903309279809	2.82017684322348	5.68666059249828	5.40560255426242	3.2615026103780402	2.43779150463281	8.77372762026734	7.549053227272299	1.29108816288982	2.3658633376605	4.85669931323544	5.8431810594720694	8.64677879196411	9.67274339071852	12.143594369676899	3.0165515949475497	2.5675419551090197	3.1701944043017103	4.63700247363039	4.41845785347453	6.357361981555231	2.57177675988004	1.05861574374518	7.612146271493749	4.16947734437573	1.77553030289315	4.23509812924569	4.7054127137853605	2.47188039734641	4.63551711839418	2.6515368245419397	4.64163521635066	2.1199759148101003	4.078749155888009	6.07119855750671	5.12532756066993	7.5421067228339504	12.2711808148701	17.2438186775	6.6350488753231796	20.3295333702749
P04406	0.923159480642595	1.04448385782422	0.614777622546114	0.6036399089491109	1.26814638592946	0.564264338841271	1.38799645347726	0.6337811152477579	0.251439370591769	0.7555087757668539	0.8692821171653711	0.490522640476394	0.724576572138047	0.820956760406637	0.929566111051981	0.633776503546299	1.85123709162552	0.6048307359103541	0.029737307408290004	0.907152528069813	0.26590226976374104	1.0	0.607545429425915	0.24881917683579502	0.37009604215496206	0.19720531688360798	0.40698203032657704	0.115721442560925	0.502661822779839	0.36611915038998905	0.42444050029841707	0.436336759708355	0.621279736744728	0.9504610109473131	0.35709940859518796	0.381620099902458	0.576996547732631	0.604526589110834	2.40683353051593	0.33745376240818103	0.878986505209777	0.548589683652797	0.31015531062606605	0.131689056452643	0.293969387831588	0.234633018006804	0.480292603911641	0.7997375846344921	1.26172940461268
P04424	0.0860158147076028	0.0720779220779221	0.0991267517267094	0.094778842073857	0.10266918871700699	0.12126002115217001	0.0683719132116928	0.0501378501083956	0.10326894689252401	0.101436851190802	0.127768238707193	0.0794515748774447	0.164385219335588	0.101352175109099	0.106011072744055	0.123170943774536	0.13704089025586802	0.074352606054899	0.20398564688553303	0.0218841259321116	0.152593365305987	0.0849244839055404	0.0610804997507748	0.110695314172554	0.064081585164696	0.13141424405986898	0.10744747401938198	0.0832102339365299	0.191497972799835	0.0916652137849418	0.0939564562803576	0.0744631603312046	0.10541456811855802	0.0991982772510604	0.137023432502541	0.107278317556521	0.15382566965239303	0.111119743570522	0.0654726199199334	0.0869122104757689	0.14833768436317	0.136202275206483	0.0247070296517857	0.0439970515224019	0.17945765341688502	0.0959432827151274	0.0311100155865144	0.0988110111111316	0.0713198729639533
P04430	1.22610160310125	1.43970095288313	3.5939865110377505	2.4353904301688303	1.6911310618547202	2.10679832278442	4.628092758884219	1.0069946459366301	1.5801693094075302	0.8908848410051321	2.9785790258203	0.615028547589047	1.3339225076890902	1.03369887336976	2.9743910078011697	1.06043979724729	1.72603469344646	1.59470616722606	3.4632037179234505	1.32772247082883	0.45053859924414896	2.61670236287548	1.65940730446655	1.08355243791479	5.66903925943579	0.899874890848649	2.63672689677022	2.8412980836160497	0.67857442207433	3.4706262536608197	0.45521352685711497	2.08367088563202	0.36985394781462794	2.32294120096384	1.76967980943187	2.04982279289505	1.0375924859783399	3.74203485241902	3.66017655994197	6.312885000637761	1.48941272556426	0.801712465153325	1.36436914504547	2.3522222337307204	2.2592589816431903	1.16000919702376	2.07261721855777	1.7793201190649701	1.39353557959748
P04439	0.43442350989453704	4.85247944778659	0.3874491637892679	0.589435904902042	2.89651117308289	3.0322393205992	0.66531184323653	0.6349197048851669	0.605678630494758	0.22669949930871802	0.443437801405192	1.77190531356652	0.42402033280859097	0.409209983369387	0.649936575126632	0.29481219139706394	4.2279454586014	0.843051529194945	0.358135507286883	0.31422135332280604	0.28875991778460497	0.614917263863952	2.5816144919056003	2.8699856829372696	4.0375048555896	4.052004554994411	0.300538124746333	0.362995425012348	1.03228193528765	1.8384853399831298	0.282814382754178	4.4051188710146905	0.454770390738145	2.98799905136565	1.82531189049396	0.27562560529851	0.39049070206953	3.79135345605056	0.662557516717454	0.19527269862469	0.38386083927302705	2.7378837462988903	0.581957089097835	0.34208036845612294	0.43458935170263296	2.4727373938538997	0.6940650778677061	0.46177169125042206	2.75645267441006
P04632	0.10567213447768	0.0515803205494743	0.0747617280328305	0.0683498376019231	0.0949810466058345	0.0754346214806711	0.11138559180359199	0.0600239436374376	0.0411677110837783	0.117007295564078	0.115038903904877	0.0770636813907969	0.123312334631854	0.0452929426181336	0.0673354050380462	0.0964973625282252	0.204218331421713	0.106838666065795	0.0671236597892144	0.113095330166006	0.0810588989325259	0.0968436125140462	0.041464712957544995	0.0806055649218583	0.0893709970706955	0.0633381164178952	0.0595958393518132	0.0622343255659616	0.0741162580734773	0.0543080144478081	0.0682865465526513	0.08538004005036098	0.0735080059630488	0.10907285475575401	0.0530419869945883	0.050628816200999	0.12508295003061698	0.0861869290934327	0.237750531101017	0.10758352778757302	0.10934801224261001	0.0326180458158018	0.0380256402604266	0.0471362825014414	0.0643365239747847	0.0437876870522502	0.0483272760295718	0.12140327631673599	0.0899296495749027
P05062	0.798229309498417	2.3034742742098397	1.63864853889007	0.684993534339975	4.56576156148596	0.45508423952387494	0.861975186282002	2.4132082732235096	0.7964113143181859	1.0142943064918002	0.859764861062929	1.0919302604443901	0.9506307252328751	0.455691295812337	0.8948996630717181	0.882427785741725	3.6363564576913303	2.49636786773658	3.96636687525559	0.444966132176048	1.25386434459743	1.30855375814419	1.90636784019245	1.7900342539070901	0.88392560579931	1.34069009186586	0.362527920903817	0.5597446855578001	4.60764756173202	2.64089870860828	0.414043244868049	1.149622467481	0.767720312528682	1.14579459893948	2.7055102289093704	0.8751410193660809	6.29158944668108	2.17620894186493	1.8309040806646002	1.4808897125578702	3.17682821384148	2.01244956971932	0.60730084129397	2.16257366878308	6.01755102652705	1.7844300611290902	0.675889459920789	2.31069462565212	0.7006027218423461
P05090	199.427826587443	274.14649679347804	221.563297275976	317.364529904393	163.104453604102	279.223985755365	209.991163546045	222.65840885661203	155.92772652097602	219.501573935933	231.80894580139	237.409992798578	200.97438530025002	227.22199992497502	239.979829668882	323.759732411389	195.910382172772	170.701808667344	210.208990996451	159.343534960855	217.63387627909	199.20908513242802	196.95484688901902	150.09667362449198	221.619430615267	250.53082025644798	231.291471271112	213.020121173287	298.36363157403196	140.99908952745199	173.355295450419	232.32541093704498	328.24400192842603	176.49179087319598	388.38068103776396	292.11923035535096	233.537648430205	315.289221465746	332.204378376483	237.29544789501702	314.62425228611403	192.405589320035	218.699849916776	183.347661415338	109.080210777222	149.367099549138	200.117130524548	152.761543415718	246.274906435549
P05106	0.23704399641121998	0.322168998942002	0.10856321760910001	0.0397412754485679	0.374843815077051	0.0654854307956802	0.104029243886129	0.0715183148239937	0.0784268601948635	0.0848591659311218	0.46922188378006396	0.0365981191678845	0.0340430696643235	0.10370546934590401	0.19369275839747102	0.0899858790524108	0.20415910737517104	0.0830380544326587	0.0767383635919659	0.0502825826675451	0.16009193979711403	0.15090389033847598	0.0318802418568364	0.0575868668825376	0.0846845477467875	0.0890392857325232	0.035765564702916	0.0581764674191844	0.0141504079545754	0.0617790712827801	0.0529455125782639	0.0908293835330591	0.0306834222025987	0.0386847293405	0.016501077243668998	0.0619111595349919	0.055086550804477996	0.0930933509617241	0.289631394668503	0.0981346297053549	0.0819961122003154	0.0672314473322213	0.0651278894978432	0.0537459746967551	0.0743786588062454	0.0648870771443587	0.0257010688160365	0.0997744134737135	0.202081282267855
P05109	0.404619707819139	0.16191788701675303	0.118044741694728	0.300284718058781	0.206284906643868	0.39911057330435107	0.353953716087123	0.33431303772231397	1.28835815038681	0.679237324543246	0.6889727158013521	0.512590641874367	0.535243025431295	0.547883348129994	0.824512884758663	0.22910869381904003	0.39608647500449107	0.23402029958365	0.23240159692618204	0.640560524968403	0.32708113245077003	0.357812794883293	0.235607242702035	0.36253110950545897	0.5012169468052571	0.457872940167187	0.657858205394745	0.449687531585341	0.3714122867727879	0.29475183899605	0.754989475037639	0.401841545060163	0.541725400249845	0.44197670776812004	0.5597330633356489	0.5394038482232429	0.459011190879667	0.4079564015365779	4.9169156827532	0.416676670743328	0.31368251302704603	0.292424635949648	0.4442059114884421	0.245655829112591	0.207203678857066	0.30473439271983	0.21277352850145198	0.44138006123025203	0.29642222449371197
P05121	0.0131840096152218	0.0733797049246561	0.135000767522341	0.0290414055796888	0.13852629017828103	0.0746478681469989	0.0209858318207872	0.0687823515665279	0.0092720176731849	0.14971958163767402	0.0573050134762669	0.0657478224371272	0.11717527157911001	0.0649409453468323	0.0765866425646332	0.0946450890556633	0.167772642833594	0.0343207912667398	0.11076866047078099	0.033170398376459	0.0582558313258337	0.288981731736498	0.0460965944184383	0.0268220803896382	0.0116188864139195	0.0474469052081152	0.0728340502393488	0.0272384352359866	0.0796717204978315	0.0463014914491306	0.0676345558545037	0.027275277844996	0.0511179750367377	0.06847425562074899	0.0299785728581688	0.0687796063529972	0.11107390537491803	0.143180016310805	0.127269522461282	0.0908252612939773	0.0851302889782939	0.0520243104254324	0.0152445470884913	0.0515075559054139	0.125557487763378	0.0626155390516232	0.0795089228625069	0.0742334500238979	0.0686040281481402
P05154	17.9742014118125	17.182369436521803	21.046045511160198	18.524259107338104	16.9396963570791	16.791428672792403	16.5668585212075	45.72379620670711	20.9212897278777	21.178030510142698	25.887775291350398	16.9736932295629	22.5313339764504	14.724860265339599	13.955827672787	20.069520570406002	26.985239393466802	16.7383788582998	15.380878270173199	15.3260542883743	14.736093000640901	14.4568953128598	20.926995969052697	13.8678314333119	19.701590006211397	21.1986988648259	17.084621780132803	16.084733577053	26.4156275220262	17.790668801082	16.549567229880303	14.883075390771598	17.034803452230403	16.1698888251236	17.9070470180561	15.900111426994501	12.1646143611881	25.587291202388002	15.2041255151818	16.851041799533302	16.8876559234774	17.449829446089403	23.785736221272202	14.988503008897199	18.1534693541012	16.7272944154012	13.908767924028302	17.808536434583498	12.8115243428969
P05155	208.88561610211102	196.996517850723	246.40964707573997	206.822600446748	194.425412670346	305.323807505664	165.995474302637	172.36410164644198	307.272419336478	223.641455051046	285.336601693397	219.921791368617	242.530057332119	191.069173346004	248.67959359225603	230.85888823303398	282.848123880912	206.358921929335	225.77421597730302	189.04736404655603	225.284328242756	197.794511036968	265.126210909564	206.291144829801	275.606080793258	274.860209672725	274.95446889121604	248.87436996184	411.632991754696	190.961490709482	206.125936408898	213.269926106733	334.151014307646	248.229004676188	316.839143385253	233.08201512768997	224.084091292841	281.213723793103	218.27467381814998	182.052874046174	234.97852959499	186.606756358977	249.507825218025	225.33239423976602	170.070683826671	252.83171521035598	204.098085694323	180.143719470224	145.401219789935
P05156	65.4087315694141	48.4236169841232	62.160177054773904	44.341750005929896	57.9630022311528	44.057304546182394	39.035333874665604	72.4445472007956	57.7628835352293	58.3430321114175	52.5559160239866	55.4071173070235	54.4974291799538	60.6418728820977	52.638980735240004	45.5221069792282	76.5085845255463	47.9066474746592	65.1281885322185	36.8423577370283	50.3076889075519	48.2591388931694	65.57603536831161	45.05927531577821	50.1061192626635	67.2776759315525	47.168072827278	49.17911486670749	75.9449291258253	55.7196871637459	55.2102255895152	51.1808193139534	46.485887998639704	47.8247488562982	49.7133236793464	39.0718235496267	56.6676363665954	63.9013264455394	42.5766751138337	49.8176757028489	58.4876334217429	43.8271604938272	57.353355982198	47.70785213419371	65.04823440346	48.6443033773131	44.0924145012037	58.0471277328014	51.7879911124979
P05160	4.716401740219731	3.9889954495807403	5.2973420409876395	4.07134555251744	4.14448678838178	4.443566566531049	3.02618695070692	3.4189835672535898	6.1802838852501605	4.7055607195582	4.94174897927285	2.9204433232829303	3.88193377452483	4.2719730409013	4.70788789064749	4.68049582595497	3.10359667634651	3.4674924162423597	5.240455855543099	3.4551348006942897	5.84728269277521	2.34038427242931	6.08996082829465	4.62319029651038	4.22185775327412	6.7668016483769	4.448616632282049	5.31407986299829	6.18812130152717	4.29413722599972	2.9253574708120205	2.8839065585096497	3.8870730724676603	4.00292918010113	5.49419779685029	6.36506746366473	3.2863266207042496	5.4864504462754295	4.84914147128363	5.34741031970528	4.89562737127654	4.89302720205011	5.489657350082839	3.68381893447406	5.139025267781519	6.54027674051946	4.569498989007889	4.95802645929332	3.73866870383421
P05164	0.12895739170179302	0.139318327335728	0.0863734666555263	0.08889403269881802	0.0992265731063713	0.168625559607218	0.13312207441727197	0.0552960253878568	0.0791844939458976	0.0853614194324457	0.077424298452612	0.10030286592914801	0.0884586857216322	0.116672658272167	0.12181135156921999	0.10584047746203099	0.11627792660561301	0.10494508081494301	0.13363106533334498	0.0885483777806712	0.086020642252525	0.0996642767232439	0.11983839639815401	0.0735917094840505	0.31930169584399104	0.175277410393762	0.0601409941200896	0.08844658287135301	0.0746847841444928	0.0673570056195704	0.115716031911095	0.10442447771453399	0.206606308349138	0.13332222972520402	0.148301526193307	0.111408944012274	0.17729986715789103	0.067615782861842	0.600827982332932	0.122268511918607	0.0729574988071997	0.0440529496303222	0.150713593265797	0.0584022980172006	0.21079408744406397	0.0883604057754543	0.0463456944338908	0.123680679991659	0.0973536547969378
P05165	0.7298698220845391	1.22403367789606	0.9615189558587209	0.412725858468706	0.601997308423721	0.49489174135287606	0.6951109930263659	0.678789452764366	0.5025788819507879	0.6437046468212739	0.3662532928219339	0.446293552315245	0.5718000055740811	0.632679154214547	0.710686611332027	0.74720559162755	1.05279428922261	0.714867528064948	0.285204896691115	0.733373732587611	0.23448007602714002	0.42421813182722495	0.249355942396463	0.0941004000749304	0.16787147840740396	0.455995792247318	0.180142531351555	0.22699490629761604	0.484820545488073	0.494407726160852	0.28231050506788	0.261428556398413	0.4871285292080221	0.657586449735957	0.294721309802721	0.29252536612966495	0.181512976009081	0.106712418701542	0.29145494916011305	0.135112808469451	0.348378937543102	0.18732706526067897	0.15938280078979	0.43673029716096795	0.32169761114151	0.454217146571516	0.41186762026728707	0.558171507448943	0.318461651576205
P05186	0.0405386978822812	0.0274584761402584	0.0345439459975167	0.0335380042580931	0.016737836584317	0.0420805450854764	0.0284968176824608	0.0496930241985928	0.0323977540173271	0.0300110136459855	0.0497192285551993	0.0492541746670717	0.0434591906854112	0.0250764320458155	0.0396244061006527	0.0172954624242254	0.0737379191170616	0.0546415623549669	0.0410264104759299	0.0312938889111879	0.00954499524830375	0.0281953878305074	0.0311217979975294	0.0333331828034682	0.0612995903477447	0.0375000638311997	0.02862250000703	0.0480064763059883	0.05343690055104401	0.0269181120638493	0.0333580181274341	0.0463219950831343	0.0606150398182984	0.0227027751175383	0.011462892978097999	0.0370270861320254	0.0349531390814161	0.046344948534639996	0.0126705660217165	0.0361871318812416	0.00967991282661372	0.0327688604920956	0.0221803559446531	0.0259214575111949	0.0242931617332904	0.0272458371366138	0.0433388236060369	0.0174782104822205	0.0303308648816345
P05362	0.8043082288016521	0.867125360797915	0.8093280196174821	0.729084346395793	0.8922499330485191	0.872976712477191	0.6370471317348111	0.36343812897576006	1.01557694674815	1.1440131851308	0.821148780273948	0.816296031770881	0.9442493016665601	0.621265927250447	1.4769533028917199	0.8666441802288001	0.720650043134847	1.27398552528031	0.867918200192408	0.586861496802161	0.6920007956328599	0.7261959384236071	0.7940072166959241	0.870806906979234	0.9040235245106409	1.08441957013517	0.7068527716564509	0.8375679144425819	1.36315979797448	1.07002889913831	0.7824751340705579	1.02303071112187	0.612872340322751	1.17565123566865	1.0715179913428101	0.9270691229202901	0.8834142659812309	0.8012580673740741	0.733402977857102	0.6583689103309599	1.30389217502182	0.9137897598393159	1.0832196558001501	0.7600184366163629	1.60453785669847	0.9941792520676019	0.9564782261397521	1.33430278156597	0.6374720472278559
P05452	11.4896484011308	9.85720448810351	11.942783638366802	8.55088241332294	9.67578586677458	13.3155115593828	9.181269702904089	7.4167158894222	12.306000794071698	10.919248884965999	13.3537034001365	9.495265762948812	13.430352308883199	10.396446300626499	11.941342024954698	11.721055738257899	11.224615093050803	8.72243110719499	14.2286868116296	9.67581066912325	10.0686277543263	7.14029216062775	11.429625024380698	12.166174935773899	11.177069982416699	13.809211097437	13.9079142112362	11.2300976594905	16.6294594212721	9.308445909653651	11.0527307998711	9.54662780869815	13.618590954368	12.0447415061924	14.1391076733499	12.7936066592382	12.168703375572901	17.048130504612697	12.194448494737001	11.4614642967009	10.4912670351673	12.004172943396899	11.897277226531301	10.619335660352	11.741629250961301	10.6487532155008	13.2881429437199	10.5462926909386	8.905811486683989
P05543	32.8114366969682	30.9317231674205	31.3327879714676	34.8412784748731	29.863148637357803	35.966551573036796	40.0298827378678	36.406680781588705	48.031525941062895	35.1987533490076	40.4899871527526	39.3322902130893	34.1254222141508	31.8952959123704	20.4407810594309	46.2555396276621	31.3411680166459	38.6838901481775	37.3316308868511	29.487082844251102	22.9243043737706	39.5528422204485	32.838607697809	30.355016324127604	32.2234753448641	44.569701116790704	35.0410037746531	41.2416352481916	44.7471208489095	25.7161826369187	29.0553249012009	25.3730610469908	33.3855373845094	22.2253803136649	26.486458909727396	30.8270937687664	32.239742371750395	42.2075016072276	17.3858940308122	28.2195619715034	24.3529188708296	28.659636728827895	22.863672639510497	30.7642909670937	39.0904797955191	25.9150347135784	35.843423176646496	36.10425751399271	33.2442072531055
P05546	240.976419006991	231.571486778447	262.508185285722	262.725817572691	228.892119831747	307.979814347998	152.07507403515498	271.757117768808	202.96397894692	220.06592565398398	321.90550982986	290.917153178738	303.60400290931096	288.769334650445	254.777803562611	307.725028342281	312.937887794121	187.046403852751	305.820582146475	377.89619088549796	247.47364466152501	278.922153407704	274.29133346336397	187.754228216656	213.456410410384	280.3241603644	298.395374058094	305.727030186528	402.333974342088	284.555250890661	311.453747937794	229.83190772284598	333.725910374565	307.98753740678904	254.40217881852502	206.717902256657	276.13459977500196	272.031513020248	291.678279214247	192.016371671456	271.03964263912	251.855314875418	272.05207762739497	278.791676592748	253.53044351665199	238.832185434127	251.810241136907	200.64441241656502	287.364360686253
P05556	0.1344311275879	0.16800685473240196	0.145550022054123	0.174899170874185	0.19595452537102104	0.225680038430597	0.20663271398548	0.274493533475961	0.214604810519506	0.14275266944221	0.236982154906543	0.21548923552374502	0.141171330164498	0.201557088017206	0.14118516398863099	0.27937899954090195	0.25647960422543803	0.199590712503279	0.23004013890237301	0.196677145019291	0.327714102592437	0.24279251124127602	0.288915707691307	0.167753826803682	0.216948681812979	0.283759810855389	0.29839162471305797	0.19016501612401898	0.208214411441408	0.20202276357475799	0.18843287958278898	0.238592485822803	0.20380835155322302	0.16334795509556	0.29736242087458803	0.285405840718409	0.367472195719351	0.213363728677257	0.312806040616539	0.194143488471552	0.18783239541381302	0.21527712846085897	0.186297661532004	0.139134652897898	0.322737630330333	0.24414986308190198	0.463779423947632	0.26128413752632	0.203329406047303
P05976	156.20522241658898	0.00802631984414215	0.0633818005879804	0.0526429867832258	0.0726901316473106	0.0675178033960451	127.182374542945	0.0242155370770076	0.0782795483971876	0.102118174078095	0.0446910751659277	0.0316172058989042	0.0539562039070711	143.907749669669	0.012794690107988	164.844306392836	138.051199080249	136.277729042244	177.94950468974702	170.52493979166098	165.205605134123	168.043409830539	175.730789571514	164.122811326939	158.843411728386	177.912034863926	168.847099338623	169.111484970938	179.032593592319	167.36664845567302	167.116896505053	0.0550506591475796	176.330515438503	162.703974462079	0.0253444628890537	172.431242040965	180.948070834064	171.025063562354	149.166832831786	163.253626972207	191.265659433043	153.58459842471	170.412542395347	153.60362575129102	178.33857313782698	162.523869602181	0.0622700711123137	0.0664922151953629	0.10871265715868901
P06276	9.10454860934776	7.723523510499519	10.3401386980878	8.51204755715831	8.76183267114024	6.73490462825972	6.79578536969813	8.37035993051278	11.5445804608392	11.953867664404099	10.3868660722114	7.246577208809941	9.86970136412144	6.42973253473047	13.7506172365599	11.527484985618	16.208259385530802	8.74519919554997	7.81413128647487	13.6654687210895	8.792025990673409	20.684986295772397	13.107831902997198	13.2003820113466	15.7306278394644	18.0778740635963	12.840400692504002	13.0284549357042	16.9502671401989	10.6541666006266	10.0749822122489	9.66009798661013	11.1677121969081	13.439867625680499	14.433358056958498	7.312752316188849	13.1991960306045	12.9239730212926	8.35996375039452	6.61829695600957	11.457779037134099	8.72370266479663	11.586193883651301	9.791345147959019	10.236712115192901	9.58722305202888	14.8686636926881	9.483362828918839	8.57618845234445
P06312	97.92984950823559	129.532015572089	147.176003559749	116.94575470733601	135.05021994723302	118.166223839052	160.945858807795	78.08207030117991	132.685674410254	134.779297469986	110.304102351008	110.727242109111	97.1576682720619	134.755479974491	127.978657137523	142.801435384284	86.3340512603864	135.446415959858	171.932973034464	93.1063143251252	110.835723915398	99.6757041271974	74.77366556140692	104.14124384500099	76.6809722813859	62.6677356264905	91.12089481868641	115.021177673145	42.226591406012396	98.5874467496835	112.548378773544	69.6469465983496	87.5729560471517	108.33893039667	72.4215809777213	115.588324117175	109.572769198533	120.668833868319	113.755285631756	147.458902002566	201.879311530264	70.2657870586809	57.9712098209687	70.9987536294931	91.556355922675	73.2525654855752	48.409563929729096	50.7102007975803	97.50231781607029
P06396	106.915849880656	119.74484782288602	134.369650417862	115.766640793121	104.494324119514	153.395613657436	93.27459280664878	112.65196371081998	106.06039572163799	136.745740999664	157.466271210348	133.11613414785802	124.92270458000601	134.955234891776	126.74086882479901	168.409552988354	129.953351192674	107.93082805889401	104.60101852587401	120.481540836695	141.243043737706	96.5823405054722	107.401786294779	149.453576589595	116.372954318988	166.370047337218	182.994095718904	152.953908763418	171.443419202962	112.296662598598	127.591386471579	149.049943712058	173.804129498252	132.408535536675	183.688490171378	174.75466969359297	151.472146895299	133.779040842892	122.385054235981	103.68193788969	137.993553669762	136.060637542638	158.459196905532	105.64975262480101	133.580626784898	113.63890963405501	182.038627126466	114.662966031789	111.907567109069
P06681	15.108763733008301	15.249331475274	13.9577726695981	12.876437597179198	16.679561338962	15.103339760806	14.590448270920902	14.5042701070338	10.746769803434901	16.6434937472173	16.8186479511118	14.590233991221199	16.497319496426698	13.1287278206395	15.549179140806698	17.5949255605213	17.055518595363502	16.1376645389546	20.4315152656297	13.193502311862	13.971861117864199	15.465831196466501	14.399116604902199	12.541061202098101	14.6186555974862	17.7027917213487	15.7300958988727	15.399991990434302	16.8285872342667	14.2535093697663	10.0650957845419	15.4477433971263	18.1028577611901	14.675681106788302	14.2922371741289	13.414491063277302	14.0549596082684	17.7482683967933	11.5656728786875	16.5626242693898	14.998406127139	11.263259051477801	12.778445777019998	14.0949313115201	13.997908718171699	13.744122202860101	14.1409347089992	17.8316777052127	13.880553119681801
P06702	1.40326545122137	1.4839074713843998	0.9542381806417259	1.57614061031577	1.22838269720274	1.36281341120451	1.8092490208253702	1.81243200529547	3.53495164769872	2.28556587488186	3.0644497222783498	2.31818101041625	2.44308368943019	2.41817550923437	3.95999783640047	1.0886040606759	2.01205801587599	1.6764056015550899	0.787665892916509	2.8266685985211497	1.2703180321347298	1.86233787370641	0.9773746830505171	1.61338912973667	1.81623446445896	1.74431774660546	2.3007293413431804	2.17663762245577	1.80115477367921	1.24734034590913	2.7815264540129103	1.950613906804	2.5288273604620497	1.85733191158873	2.32186235612224	2.4625539344837	1.78797748397452	1.93991353910391	29.5323542494541	2.3088783679349305	2.7287728429066402	1.3536889858535501	2.0715913346432298	1.3510328302968202	1.14971778938768	1.55317331895002	0.8081709660858941	1.7040999171417002	1.53714871861085
P06727	253.72335923349098	212.188549652299	318.405185730691	243.99053502621	156.018156734897	278.23253771385896	345.615805311425	191.552266648508	442.25534864651496	423.07241667512903	329.83115590916196	297.51775180226	285.047707839046	291.03728758456003	388.97680935372904	302.530661194967	392.90219543540496	133.990368123331	230.273538823331	194.898925177514	298.47901518332696	240.567630320019	422.49162928288104	227.23988439306402	388.93882613892896	414.686282419866	307.85309691213297	259.576675381837	346.41534014574796	170.163444791375	225.393176627373	339.54429562918	192.27605476498002	230.83134041671101	726.2486411817109	215.96530142564097	303.195330793126	328.555948559629	281.395868209428	260.70873881106604	226.58621602081797	236.754800616418	294.25168735325	199.61089762844298	299.832847366409	175.962229967084	435.56616484638704	298.771519628559	256.690284181286
P06732	0.199797275310962	0.0860657533871349	0.525222338591995	0.0509878432504807	0.182026927590178	0.32662747538399395	0.0922579528085594	0.36457988576097794	0.216596468139494	0.398727181834514	0.22804054698013398	0.30975932355711305	0.26496663193354997	0.18480455903867601	0.33653220360867503	0.182550711602065	0.279059759037096	0.31921397967351195	0.26666505836469	0.19894837934704002	0.0971943333259664	0.19991031219321304	0.23440186959560502	0.3769016939627489	0.21338134815562698	0.12249850634992801	0.43662810152851395	0.204346905733133	0.25008441678181703	0.26325336320105897	0.290938976068416	0.6180152976948249	0.680742115529723	0.26194075380223103	0.3891989153	0.338210433871029	0.565010242879317	0.954718206992746	0.41471283631014505	0.339072547062928	0.5281802972312449	0.261282184475265	0.271395523688408	0.10923384465597098	0.5216661294795779	0.2390965710545	0.891993424381312	0.702806294277979	0.198216761082927
P06733	0.152260931389975	0.350159726906365	0.24539729482379	0.159426736015403	0.308816559699179	0.155432205185638	0.284698008215514	0.161974273258346	0.224183647121213	0.165408364122072	0.272721900935142	0.0600764484717499	0.166985078545093	0.129355532492216	0.181215419485308	0.143562601306087	0.74942108494505	0.252209547126916	0.12743674911175598	0.295076414308385	0.10536336110681402	0.243285967321088	0.13956321923151901	0.0849274446050096	0.0722305311968114	0.0805729488482298	0.0644675508247153	0.0595228968692133	0.18663101604278098	0.11772004994391	0.0744166529837812	0.10505977744344	0.20782751601144298	0.18822788224623602	0.10637673310650399	0.0597264311079176	0.14279407845618303	0.24447806560214802	0.7543018720964789	0.281499711132286	0.31849330052524893	0.0763373331255519	0.0690380907180409	0.0307687792819387	0.128959568551319	0.0559078776311786	0.173927523634605	0.117005696738631	0.267627506783086
P06744	0.0222235200514618	0.0758170382214674	0.0854232934286486	0.0257878821834873	0.0396264909904849	0.0456061726749632	0.0566395801490256	0.0668806602869753	0.0413220830591565	0.0566687899830499	0.0236267359985971	0.0221834272508253	0.076429742113992	0.0317355544996436	0.0151371530170872	0.051747937441897	0.130695823322824	0.0907318410202256	0.0506502672167582	0.0531173180638511	0.0187021459986297	0.0353155262059807	0.0428804663627202	0.0397858238778277	0.0502120612950032	0.014605701913403999	0.0255246036707963	0.0105906101191328	0.0349234022477615	0.045036183114364005	0.0265135226002174	0.0320828993375207	0.0322367906198885	0.0385324771485934	0.0262529580051566	0.0362663625855228	0.0626274256908095	0.0445609826464849	0.287215369537412	0.0571853967991957	0.0431160318607893	0.0430322234342805	0.0377759187182373	0.0395610859650395	0.0626550659240992	0.0347441775233037	0.0146352181092687	0.0123550025927819	0.0428965438089653
P07148	0.127157923247507	0.145354052749254	0.15564167782326802	0.17223111483355702	0.19383235349030498	0.17447058581624197	0.311786516048911	0.26132928360700103	0.25590394139047695	0.14361423337994	0.19602726513745003	0.146669306906116	0.17772984867369299	0.13018016844573901	0.177989620538376	0.13647019141580197	0.32091536686335603	0.105963759391416	0.133766398060623	0.0718726229134258	0.0837758967445355	0.250693002792788	0.2851752974449	0.141528848212374	0.267641975563483	0.145857865791073	0.216931479782126	0.17866823806717702	0.5185345725637079	0.127994125074625	0.17456408064475498	0.258643969124047	0.11535620328083598	0.143001739766426	0.26379519419818903	0.158543430493507	0.33157837989588296	0.6028750633236329	0.234801097824101	0.148393407813684	0.39218439754731105	0.18903260436687302	0.128125827310911	0.142205739173667	0.321096086529597	0.144613037338226	0.171493358588058	0.368678825368295	0.0553299009929398
P07195	1.13676975945017	1.01199406973201	1.47092256185356	1.06054327902615	1.1186904036773	1.1063735534590902	1.4019153611005	1.5665726551625299	1.4027044711417902	1.27540363840872	1.20955880951382	1.07297977255014	1.06426465736035	1.08081164893151	1.1496373353526899	1.20038976492303	1.8392363256611899	1.45232826404256	1.40963157136006	1.27404106430824	1.09940902159259	1.17290874179088	0.736176126389702	1.12434603136373	1.29079117493071	1.37963223015999	0.8488667135959691	1.26045200649156	1.24184869159975	0.8737542639877289	1.10312204351939	1.52698314167377	1.5528061207237198	1.3421619087102399	1.4355145064889698	1.00815395669968	1.31326936026251	1.45119820808316	2.02152458753154	1.26918344225272	1.53726016380429	0.9592315550707321	1.28065177900125	0.9929775135426271	1.4390342625420702	1.05083603020496	1.57853768470761	1.834728145432	1.3204808863113502
P07197	29.217239686489602	20.3455784921643	44.382416548947496	23.792483803133102	16.499142936555298	33.2689307606823	25.9633525983951	46.8647612049731	25.5196865915723	20.1055669684354	34.0400590134686	26.5249286839168	19.646117787521398	29.397265327047897	27.8545991321174	33.4350844646822	13.1562468537225	27.0272678966591	4.43604989266546	10.2771199573948	15.045010718942699	7.243883308891389	12.2152330797737	11.125060211946002	13.929602864375598	13.0432367014079	9.86552036691091	22.9208979104569	8.839933807663849	16.9605009888401	10.6922497530565	16.0920737459713	13.046362414629	8.34358304985942	14.1019633697909	16.0319319913497	20.7528668873243	3.9794729202020003	5.397629010020321	8.81459194621808	13.3507374526786	16.470347860717197	12.4126624417453	7.00346290753036	15.814588002488598	8.942411418139569	19.4097511161686	21.6249084222045	30.248172198042802
P07225	37.5183247845886	43.1118841611855	40.6411823341617	41.940499569365	46.2968016200146	42.868142204715795	24.0576936855178	39.736144916015206	37.9329333359247	49.364957859134705	46.260764811503805	40.503981091823604	49.5138412519745	39.762482337789	43.49236371504001	45.5801969437183	47.3383726416491	32.9705124669577	46.2271098911552	53.197398653510504	43.8733175680156	40.8370400253481	52.6434805929393	51.293887818454294	41.5298813453408	56.7544132891451	48.223138520489705	41.5191094888562	70.9903226038207	47.669313553009005	42.47376143824071	49.758540511536395	65.04940384004111	52.880571642712404	39.369233606863	35.3794592493084	51.52219154896339	57.5473819795138	46.668598502396605	39.8982585403552	54.8417273831525	49.56798781015701	53.0944195803253	47.2895757161452	38.592769711643	42.6468757779437	42.623649616638495	44.70066747987129	40.257371731072396
P07237	0.32084878032265196	0.309435357682128	0.29345390882611794	0.173224070085955	0.332307447961591	0.20350765495690498	0.23303012753152502	0.29495330832342304	0.303846249954882	0.34779297469985904	0.291340879026202	0.255118214182656	0.336615148373942	0.313569892338664	0.248667379723932	0.32431252400895694	0.33427038935862297	0.22661142238335102	0.34251928736531706	0.39597795727925705	0.330893097884943	0.262923787872754	0.286575157662051	0.256539686362663	0.29530241644163596	0.304720955527527	0.351669817678724	0.44233780152677604	0.48292386204980703	0.32201846656698996	0.32445379224428	0.341038293335578	0.357151069377928	0.31118103165795596	0.332010815604924	0.3409579250280301	0.36389176521327005	0.37669781167153904	0.428754944176715	0.26022104007383	0.40718763738038105	0.35257908680068606	0.270679283027696	0.20574607876647302	0.335435233976209	0.25983148009847	0.29471670907706	0.287977796190733	0.293258876294077
P07307	0.28015167673895003	0.23931473219635602	0.396910091072841	0.3142515252168919	0.320069477474311	0.31915613772498197	0.304150148070309	0.297803741351707	0.45275782572440504	0.45279168586894497	0.264243480117265	0.37311153065343394	0.37610121811648206	0.28335657034249107	0.2946002488139461	0.5386569974983839	0.276181470375145	0.230907764019022	0.22952626680749103	0.40077691877694005	0.218385307313192	0.14085764398096098	0.279545380664456	0.22193454292442702	0.30279175291007	0.253792849884338	0.353160182330649	0.35866644545009	0.525038855667659	0.269404776370684	0.319599191363189	0.359036406549742	0.21003998875406898	0.169041028435496	0.247701291515087	0.281276793679555	0.16241666853147402	0.595741925810827	0.33853329371224394	0.269738668507417	0.322631119482127	0.303488996242619	0.346100194751997	0.17124923612333898	0.334505775385838	0.306883246203635	0.23413131592067	0.0804642648217624	0.21663734651753697
P07333	0.462981395899988	0.405610471785004	0.383265681258659	0.590343796442537	0.369225804325953	0.55568265608355	0.610475078811616	0.36646592228135993	0.49178765153765797	0.7198257344383431	0.360064121869675	0.44962431592834495	0.44549313084435604	0.33505057957060497	0.46218499124963597	0.48923555480600794	0.6533577073187099	0.8072363509177859	0.246668412262714	0.34627316879284903	0.402786483081751	0.40184292860123405	0.309740914114817	0.39642876257760706	0.673786947049209	0.521032124966169	0.348767824620637	0.678404494510587	0.41361349327419805	0.42930453633701204	0.5034102963061421	0.43382572130980795	0.36124752546034394	0.406938789549815	0.44580031944493503	0.6055623244851271	0.47570901678530203	0.25224273567182104	0.475430925490819	0.339839734691887	0.478741069624117	0.241377937076862	0.322489282864038	0.24057885451300098	0.269486773954172	0.23947528559179002	0.41646944135041103	0.9137240283526701	0.32085926866402303
P07339	0.0826485873410864	0.22823485504740398	0.126201269617968	0.187300478565171	0.265306967262626	0.24100049955941	0.261097809992358	0.18802248041515	0.1826229723639	0.3586269654671429	0.31017715477311497	0.130765474807292	0.199307555307019	0.209442561864629	0.107314536771595	0.270734838050801	0.322182761459359	0.354161481909963	0.165893406844502	0.103573767635107	0.113950007735319	0.170685765436951	0.194633801443339	0.203476236351959	0.29814352278420897	0.34526040576216993	0.218444340504268	0.0449639855598973	0.292920245898302	0.287910086873522	0.11836625479009598	0.151656198161611	0.133673158841051	0.127520353094739	0.214314586546424	0.11932095487033198	0.184271941834279	0.37618440750660503	0.369504188822792	0.38912356785390007	0.10703283378093699	0.15694093813308402	0.260705824365082	0.20655915426338103	0.6970733297854	0.17170480319752202	0.161406604159987	0.231122979060287	0.0774487704366819
P07355	0.0357801082276731	0.29996986930812397	0.0605825786030316	0.0353007861032068	0.0435630860366666	0.0501476848473691	0.0503322159647258	0.0616148019820011	0.136926461374151	0.0323855869648423	0.0848042224365548	0.0142802428004817	0.0390949850353909	0.018400428894751998	0.0605186706425716	0.0770741396595179	0.0382893331569773	0.0595012208000108	0.0519984296173385	0.041724836045272	0.0427325347536853	0.0561521506893668	0.0282633606397503	0.0569899379147934	0.0261734576114065	0.047250202983214994	0.0472036541116724	0.0137714947184542	0.0560084392833794	0.0491874330916169	0.0420939168159718	0.0123505037858463	0.076402268122712	0.0304714386836431	0.0530347268824293	0.04540361168262699	0.0544164058115735	0.0437125027544361	0.0746060808528624	0.0417270939693639	0.0725922920844196	0.0180286738351254	0.0188928113119815	0.0293629124790114	0.0666368715223382	0.0125202956877714	0.206205323137541	0.170189466846531	0.07509293680297399
P07357	25.9245340510893	22.636195863193002	31.0897068453277	22.247759511799696	22.3263971316887	24.435262949471603	18.8583659724876	19.105344086855897	34.1898756787323	36.5299594604095	28.784886757423397	23.794988791675802	27.4440771344909	24.312111587660798	26.5051411661453	24.367053620784997	24.166372191546397	23.639631943930603	32.7968077167113	33.4161224351939	31.997701505072197	29.1900914019174	38.497375008126895	34.4852213123528	37.484588780820104	39.858447931613796	30.9328464183913	33.0350723626121	53.382778018588496	34.700979330336	22.9384235404705	31.691514022886896	38.2929758338076	38.145419852165105	28.986684561862003	25.602347950749998	39.41789523578971	30.1865747082569	31.1388540768809	27.36402584053	29.6762458772864	24.198050317732395	37.818662112505606	28.9113074461143	27.801118348562003	21.3758194340719	30.6754094471699	32.1019618408936	18.827301631706604
P07358	31.0422697340579	36.55469234166829	51.7525741144832	38.3447583168182	33.643351781247304	44.370272283849495	27.3500191058464	49.5961094756312	41.9510470547623	46.7234403193176	39.1961130405279	34.2967104478168	37.2729798227262	32.753710627336694	37.2999324747566	29.6845340154219	32.8004485234458	37.664707108890006	48.580330270694894	29.0130605763649	29.8791964108118	27.7661676123132	36.8679295884533	35.185686951402296	38.2995772118501	39.1380234796685	30.3661329161562	33.101437335637	54.3998505643352	33.3514723415346	22.831740471716397	31.4838974402138	37.441222135161794	35.1698942562363	25.0307083122398	24.1487637157605	38.3696021450034	29.9530439642071	30.465910789794698	32.904846224836604	39.457416509189294	24.697764618288197	37.696015526249205	29.169212922203698	29.622182578647898	22.094985201781302	39.563058663488796	35.031528597185	19.7981841233634
P07359	6.480845733245309	5.19218587897734	4.647648952769201	5.46166284834203	4.53043145477755	4.73776007532704	3.82007964749713	4.11539186328056	6.907090837912201	4.70237769775743	4.98097692451384	5.79449628547081	5.291277192749019	3.81309942105461	4.92238086680079	7.83388144025635	7.491091716332611	3.38321349538921	5.01441097411124	4.7918932598184405	4.06752270868787	5.29197882813704	4.57445468435082	4.0416265253693	6.440960721798639	5.74360283716916	5.0755821092502895	5.025048963238	6.72618548701897	2.89857828919214	7.997546636920509	4.17354922652302	6.659253111712481	4.9766009562379	8.80582928140587	4.09945466726372	5.63555692986221	7.24345125727228	5.415569242468151	6.5705024797605	8.854620043628358	5.10186483819022	5.62204634962749	4.844600729869041	3.22078014556521	6.3208966060907805	4.08435251098562	4.881793134756379	3.89945430450275
P07360	13.344844514414401	18.543386484330302	32.4910666228823	17.953023565102	11.3818870264503	16.8083619149713	14.4054797955674	19.114212100721602	26.2310193270381	25.571186427438803	20.0386561093045	14.936934665074599	17.3469712512283	15.154364598051801	19.593836533076	14.388546907646301	21.033025302486802	19.925440396036898	15.039349461463999	16.942350786268	12.097367781289401	12.3952531256547	17.1688487419544	15.1186175337187	14.130488223670499	17.6596520433644	14.234219709744501	14.294977048780199	29.216588316717402	13.6312005029612	8.335544313870619	13.4017030171038	15.2433961553214	15.8163233901729	10.289992425937001	9.78922594686911	17.8016563559762	5.56057601221266	12.7606547815703	7.4555631419803605	11.8238905915664	12.1681990545946	19.3024932683967	11.395486136286	12.757493759884902	5.99279451221199	18.4989315546297	22.3706331001367	15.4102220620224
P07437	0.217097489546832	0.143670671537795	0.135308942315353	0.106564943865545	0.263022591161729	0.0671906447192927	0.0945424448318685	0.0711012331289995	0.14243387594897597	0.0880451385905484	0.228776309218377	0.05966193651973001	0.0243626892602745	0.0656793542820702	0.13757858315637803	0.10626626753239501	0.19483210969872697	0.121387186793986	0.0394292881596612	0.0647201927416442	0.086612593100095	0.0560005125017531	0.0899478600685447	0.0543018424855491	0.0257692473695371	0.11703190028034698	0.083490227800831	0.12794819294238602	0.0614367377044862	0.0656549062495047	0.0528589287684497	0.0942235595722818	0.0517558241654195	0.168645824470059	0.204920023214917	0.125220349732987	0.0901792453022107	0.45002373926337896	0.27924008719100607	0.0749042234710645	0.103341507574542	0.0678677081710041	0.0935889818311694	0.0472133390990916	0.0780425580670688	0.244276062844024	0.069078097518575	0.092073653460395	0.11070750326825501
P07451	0.0474734650347875	153.579012748058	0.0506630810095542	161.401039899067	0.0274927705072177	0.020267345786202002	0.0842376767290791	121.290453592237	148.708888248459	0.0299573123579357	0.0382624955682715	0.0214406060365013	0.0584460361542078	143.907749669669	0.0603564006776952	0.0461208083874413	138.051199080249	0.0578546541739253	177.94950468974702	170.52493979166098	165.205605134123	168.043409830539	0.026511808399974	164.122811326939	158.843411728386	0.0310495381174392	168.847099338623	169.111484970938	179.032593592319	167.36664845567302	167.116896505053	0.134935172423468	0.0435791432416687	0.0420134582972013	172.234308029105	172.431242040965	0.0637027754439429	0.0428783345714097	149.166832831786	0.0229002693597641	0.0283636446976121	153.58459842471	170.412542395347	153.60362575129102	0.0491897219869426	162.523869602181	0.0328343548276495	150.763473682103	159.834149464662
P07477	7.875459177627679	11.218101697933	10.738686817852399	15.559167128110001	16.503958374342	10.4690201252446	9.48650052541078	5.7189979777761195	8.08420491491494	12.948337408122	7.507672132147469	11.386117248633498	12.4872897470176	15.487883410651099	17.9925983957956	17.1956601174916	17.203736642509803	13.0602564016331	7.28046923190832	6.632611204821281	5.14526929962207	8.10895510242244	6.572110070866651	9.31607592057375	6.415120540598361	10.7285437805432	12.8680333654215	7.91449979308622	8.015906277016361	5.7679404476989005	5.83360047538253	8.13827194265293	5.5687262630175995	5.97462222085439	5.571959484649769	4.04335933296538	3.96439099114861	3.38117533206572	2.7590674770532995	3.9785337525041498	5.49056906469874	6.87429224455872	4.08580640130464	8.973919438201081	9.28489779703323	6.371877852460379	10.887115456966601	11.5072459488936	5.00026002578738
P07686	0.0913437799182556	0.09379427585333198	0.0959939220002992	0.0702235294406325	0.0837649627057016	0.0849477284429567	0.0890353338746657	0.0585372844557969	0.0889578688523073	0.09925736000562402	0.081992314525014	0.10152786933522699	0.0858086597841752	0.0663292611256299	0.0766716859849351	0.146774976342393	0.0790412021691794	0.199192186879931	0.0873409963038475	0.14231534718068398	0.0925720600260791	0.108745773159106	0.114102017099018	0.0669888005780347	0.10585110275835	0.158928044365237	0.09039483415240898	0.074450248201185	0.15272779958378302	0.0788890121637019	0.0823200613688272	0.0816632823760876	0.107334298834539	0.09553997027371	0.0900477597648509	0.10766034552782001	0.15616291772536903	0.335534610482986	0.048521499670542007	0.16481291126133898	0.104727447740763	0.136507540733815	0.168050853086911	0.0718618335571736	0.31861315783556104	0.0834229524520787	0.0817443181502273	0.13440963001647901	0.0860778606871495
P07737	3.1765442757266404	2.71970581488114	1.9803242247538602	0.7156410082340041	2.8610965850097996	0.849782197850456	1.55721603935804	1.0	0.678270478580888	0.970335408481289	2.8794989192300804	0.8092689329286089	0.636133889422822	0.592687532042064	1.6205186008490402	0.7684534015421949	6.52722035885824	0.7262465276142941	0.79024702145416	4.187157540449021	1.15944747718081	3.24198913011485	0.9988297249853721	0.486750026760865	0.470137420222897	0.7075234005177992	0.9634691939751769	0.6429602592048029	1.01476395630923	1.255631457619	0.9852181399442091	0.86352015318737	1.8752667768716398	0.8369290316507141	1.12760333886672	0.47464081282694803	1.03504549791379	1.1885624456211799	8.418177220703619	0.605596155433339	0.880361611207531	0.48448045988953004	0.56586285339112	0.265751395693289	0.71583302726162	1.1637052941664598	0.638848784863474	0.5378629202659579	3.52763536135515
P07738	0.294752255683646	0.14492879912073198	0.195473366974777	0.6277227544611421	0.24296164630525	0.136517217540384	0.5229300009552921	0.35166425699504195	0.176703899188066	0.372075720768924	0.303923175748057	0.19042896274977597	0.689891404317755	0.487261325697423	0.327425892353944	0.25948412363793105	0.45019553806033397	0.321203244704822	0.34629683566586195	0.0641956550895718	0.15817693990761802	0.375120117598375	0.26469548468890197	0.15859843315135902	0.496769508210872	0.314184313865669	0.170501090590737	0.181184767331651	0.161611558273922	0.16104674404802802	0.26953807447486	0.22357360042926103	0.256397572656542	0.6903813184207049	0.21219934305795896	0.236810133261131	0.35606974515879	0.233435332656367	0.39244258479620703	0.25456373472189897	0.336909303425472	0.27363773310477396	0.333540953273961	0.11885869058593199	0.25283709739077	0.14403213426271697	0.202031621534966	0.246118670059735	0.18076454754616397
P07858	0.0126779069964281	0.0323612679738626	0.0476874044510251	0.0316741975705196	0.0406318811831559	0.0348053683939021	0.00919909187523882	0.0460917198087676	0.0104100760106135	0.0434621122767003	0.0442285361381251	0.0296084865806566	0.0384571123923506	0.0381751832314835	0.0360554352586461	0.0356385679886818	0.0672873017721809	0.0566550416013668	0.0501265884025083	0.015273522204741999	0.0187276062501381	0.04522989570473901	0.0304127428930174	0.0350134138835367	0.011407529870086001	0.042682687446701006	0.0426399727583302	0.0168261714466611	0.0534339381805729	0.0238235620433329	0.0131369079111403	0.0159430772845715	0.0180052384398299	0.0236314953844594	0.0391068884729041	0.025373245719086	0.0585306045434849	0.0248873804801919	0.0277654628376944	0.0171286736845264	0.0544676152120059	0.0222606617838034	0.008564986806346429	0.0145851761318322	0.0719706396024316	0.0153329944956159	0.0619066328866188	0.0553932631959682	0.0193093356430796
P07900	0.13922523356223998	0.343863097092731	0.191434839296367	0.0366061869127843	0.115931411269645	0.0428535677267362	0.0903522938956821	0.0463006921801537	0.29618318067351695	0.157376018371699	0.135134552995848	0.0943634742805606	0.0744035508693319	0.132771783133057	0.0766818060472607	0.0946799828540911	0.167400715821309	0.10384799190169001	0.19628344949392396	0.0283773107606579	0.0876975534289566	0.113385385735483	0.0729029186442147	0.0650491396381931	0.118217477870709	0.0591377170899101	0.0811639654197907	0.0891995032374114	0.0878578732718508	0.073875447531598	0.0985120591209866	0.114095763148758	0.10859618121407799	0.12667637628921	0.145745944911228	0.12350107261499402	0.22743667622126199	0.105285740716762	0.547509316185523	0.119692712280254	0.21988986651054399	0.154215365435562	0.0891775458552867	0.0775099390279691	0.13337224816544402	0.0372522681381905	0.268714473959772	0.175323544120659	0.202775282127979
P07911	0.251268769150035	0.175251060566115	0.184605833558408	0.49168624904201097	0.23936780905184002	0.7859018773270021	0.21045686855177698	0.22926666276051802	0.340701170839245	0.244491224233146	0.350396282303965	0.616355437158493	0.214060888742245	0.16679222987758402	0.282445704993204	0.6341531513805739	0.132632844471731	0.453431356063307	0.43542422396978003	0.390335114751177	0.319453665436383	0.270957599137058	0.48461575970353	0.39484819899379103	0.375821697120049	0.46412737643556395	0.29271511632811603	0.18743718688796	0.271704692136188	0.229299957558243	0.297727424759333	0.202762843645775	0.6807517769827479	0.6150789412226879	0.532972682356358	0.316411009403605	0.315439996256823	0.35754738197951397	0.44010601717611103	0.7469818951222621	0.11891854163758502	0.19154849098748103	0.34811799102196195	0.6173797908445279	0.131224749083659	0.565160567587752	0.319356745847148	0.413082753109954	0.421994953706443
P07942	156.20522241658898	153.579012748058	179.613222531242	161.401039899067	132.680868981744	170.75019325179198	127.182374542945	0.0229385430803363	148.708888248459	147.561798526698	162.818988938921	146.396757972565	149.73605609405502	143.907749669669	158.056673832288	164.844306392836	0.0346284974267152	136.277729042244	177.94950468974702	170.52493979166098	165.205605134123	168.043409830539	175.730789571514	164.122811326939	158.843411728386	177.912034863926	168.847099338623	169.111484970938	0.0327685591192875	167.36664845567302	0.0248191035668459	154.709378896162	176.330515438503	162.703974462079	0.124871966940981	0.0449512463508527	180.948070834064	171.025063562354	0.121257883458626	0.112571560410867	191.265659433043	153.58459842471	170.412542395347	153.60362575129102	178.33857313782698	162.523869602181	168.460977082217	150.763473682103	159.834149464662
P07996	1.36383119191509	0.822095384183441	0.6624631054925451	1.00345734913664	2.07057066317026	1.20919841329959	1.0570219956056601	1.3190172973777599	0.579720446049864	2.47842184607453	2.3371697170937002	0.708738430970009	0.9211654144463991	0.7249149713028149	2.50754206369009	0.8263878348371141	10.7283768070737	0.68189583851809	0.6003065580474429	0.83933268785898	0.5348703781466171	36.6355645050982	0.641335088745855	0.7229113144936841	0.33242070141923996	0.5964121759289991	0.858570018549885	1.6921828545710802	1.07062272044754	0.49771325221850604	1.1968293930967	1.246285171196	1.65070369193104	1.00174338716773	4.13908805142514	1.28542319694808	1.6764633483942	1.7876006079068798	4.35336720813438	1.0884385387045201	0.35727128966191096	1.3014475438505402	1.2492815932888999	0.828228738334697	0.974895248517738	0.516573659170747	0.7188311411515491	0.285137731158964	4.0962669263338
P08185	42.5270428114367	43.976943172830296	50.09045105053411	47.340900186731204	51.2867779060956	56.6228057979575	43.227425248376	24.7460343350494	47.5158421000512	54.83702147270411	50.2100544006588	36.0306369323803	53.1733152565291	42.3580458404712	38.0226445118728	41.1282570199848	54.442494437875006	38.9176245854997	51.314051361711996	39.9106778361794	40.5767454195858	48.8552684660788	41.8245318899941	39.845255298651296	45.8622870343091	50.7205776468245	40.491426653906395	34.5284749596184	62.361370880640706	44.0283038970691	41.8199367025375	46.5138299998948	52.8858277111728	54.868539917773	42.401409639074295	34.8396805065242	42.541617418794395	53.94083130584121	29.8448317549497	33.3525911809062	34.9464437883754	37.077900715114396	51.350989692488206	37.988751592488605	39.1348914257445	47.3316529748569	52.7945452759517	54.4807146851108	112.972417540443
P08195	0.25538063074501	0.327619915017753	0.345548273269043	0.31973813463459005	0.277012705152434	0.42718753805425	0.31732721150172	0.41915142608747996	0.415401288469209	0.42367387110128707	0.334516398348538	0.27912239117686105	0.34110138443986304	0.332371550398259	0.404422118268632	0.383223243481275	0.406486217577302	0.353788179427334	0.336035084519211	0.312425903427508	0.275693858156342	0.331202526495129	0.285723863858007	0.307099322950118	0.393671501301392	0.37803798211705103	0.343623723230848	0.399913801816646	0.544127824968688	0.329908054600176	0.36160000278001503	0.36337811819415705	0.5183021735370871	0.41094695070179	0.41288257847788795	0.4364085101065329	0.410380400397916	0.36704308733095703	0.4001299374860421	0.28985436565400396	0.520465119186271	0.410028916246775	0.347109092886979	0.29595084949989797	0.303254604193058	0.31186900118939004	0.37212478848859004	0.30136983773429604	0.28274486807726196
P08246	0.09614747854349699	0.11350146031137301	0.0537314215873917	0.0960176278184511	0.0793922072699594	0.207506047928938	0.056619877244937	0.0429891224308493	0.17420322126557297	0.0691643298469806	0.129312310102816	0.0818230514905929	0.060347337162667	0.0703217023245345	0.10324888897419199	0.146061406714076	0.072898878888799	0.0929529907918721	0.0755862702006161	0.0895367563053674	0.0338319004574889	0.111623920673039	0.0940376926077628	0.0562780989081567	0.09174427791049199	0.18431202732996602	0.0401727323258218	0.0900032991782567	0.0646148798647416	0.0672619079066704	0.11877335321043901	0.0307963428619525	0.18699220610584502	0.0856759834387271	0.10568388294344601	0.10177710435606699	0.130218833471329	0.0819547522824904	0.94570495700435	0.14063355817495599	0.0859745438710901	0.0533527262653022	0.20743253715739102	0.0333466256503741	0.0561756526823126	0.0955005462893812	0.05876505136507099	0.0610907399854952	0.0703161734246472
P08253	0.175462563269175	0.184923697446766	0.17465660661856902	0.143476799281539	0.0898099422738835	0.19922160781422102	0.20493109954145997	0.174199463801876	0.20500191113986302	0.13134241503479802	0.22600671716613396	0.17161387175036905	0.21514873355983302	0.21220443149563	0.20384248297474	0.37014925373134294	0.18291820566932102	0.15010930027644598	0.090537006145871	0.339823646486293	0.17234786836696397	0.209045309656676	0.211655207723815	0.181012162813102	0.161020358760047	0.25567612559937497	0.238561451296477	0.256542575609347	0.256763520455204	0.24124352587098102	0.21616352742180606	0.249537947892446	0.196121699526879	0.151653502253007	0.334961953087902	0.310969831401585	0.261021521235411	0.22020995049966	0.162871286214999	0.231722551939916	0.12280467452699499	0.189527816736793	0.256015603264286	0.212212704693051	0.279986282990158	0.191515918457666	0.220948571915733	0.210426858637101	0.16813715732636098
P08294	0.402789768591404	0.765413732062822	0.827080131275467	0.46775226502580897	0.46915881060376297	0.66655799731331	0.7640592161826519	0.442448965371989	0.6277053272213879	0.720722057755247	0.7918879354054129	0.708339010130226	0.690767074443648	0.60282063946582	0.5637153889506371	0.781450562629414	0.839265937684458	0.42097085550167096	0.435520329819586	0.743917350565998	0.7276575242557521	0.6593542824196321	0.46472717963721505	0.6367998688717621	0.5115905504127489	0.4865060843899521	0.665287532584152	0.462439904419183	0.48830737766751	0.441318547400046	0.43646232688978004	0.7743046422647041	1.02529078558241	0.510528211914775	1.05054411597342	0.8304869116672049	0.9273376040816909	0.625005963212093	0.250042912593047	0.5112283255426591	0.42024072688936404	0.438900143715478	0.8997118671643131	0.36944873136054607	0.614062933341329	0.6069430614333531	0.942935935904398	0.795790281773574	0.6269759718239639
P08319	0.055530783945287994	0.0427585333200941	0.0975306668894748	0.10072590427224301	0.14822390602968802	0.0916427011932032	0.0820379668991211	0.0534281999673784	0.0681632007525685	0.11877924279231099	0.0207709873319279	0.0912326067879541	0.12914142971578502	0.168907631325572	0.0807175952987076	0.10908018757436899	0.318741844355257	0.056836311905995	0.0450471654168003	0.413094449083723	0.0838156980327732	0.0210084164561543	0.20372537546323397	0.11939008643759401	0.0848950911161945	0.13322562031159801	0.093355098281269	0.019723555560641003	0.5427508136340891	0.0845027710416898	0.0832443120462386	0.0540637789725083	0.0136281171470502	0.0522835113229647	0.10438589262097901	0.0933526681731874	0.11275365620950399	0.0816698811219471	0.0879968401565894	0.10828780696884	0.18283326006379702	0.155214620885495	0.13010107272442	0.0543794855404745	0.32245841797153196	0.0648561322711808	0.0869719267703585	0.138451048092875	0.0902005546021277
P08519	8.94105598158211	9.79627543561105	7.92310397693158	7.20854432269246	7.8898329212050795	12.0203198906147	8.223290623805878	5.37784865150764	13.8041678582369	4.88054880763613	24.245271869865398	18.525003152209	22.975642165584397	93.0231140509922	10.766315547033	17.8983987782369	7.525382439280549	3.96435465753701	17.670629561963302	34.172091033421395	36.4472340707671	2.31726975079602	8.77905370262012	5.3840184114750596	3.65958516844908	5.9505589059843	17.1238961693879	15.3739799722716	5.7813880753213205	5.6421473063572805	39.741701872948106	11.3783005600738	1.4895487231906799	15.689760361205199	68.3345302707433	105.09943383978799	3.57920990477275	18.0028805154033	4.94105747703484	8.182703201554629	13.8905082266758	20.9992554499333	24.473096210182	8.765161009663691	3.56467982400252	9.42947334937626	13.316146776408598	59.30365812924789	8.77570892892688
P08571	1.6538130787330902	1.21619969800829	1.5630543891590902	2.08968823331668	1.1590657374843	2.76380044854874	2.19856049388613	1.52687879166977	2.7025461195531406	1.6220093264491497	1.8201080388695903	1.2475571438363502	1.44427312636711	1.22349417928551	1.51557180969397	2.13688619051634	1.46765873525074	1.6154042764994299	1.3835221617147602	1.8070214426058102	2.04753464318076	2.48281127988656	2.8251576620505796	1.6905841896810099	2.47054275639859	2.64304061196248	2.6546487660436804	2.02153810360183	1.9185024822126102	2.20927836685528	2.14022916009671	2.8529920285052	3.08822549058443	2.21658191113613	2.86289768735995	1.8090051062027699	1.68672657106646	1.5794243058253201	1.35027196432625	1.76658550859475	2.5389040405197902	1.33989922601423	2.76565163941134	1.75486205336952	2.25221308587748	2.2579557713052902	1.72167785769753	1.68658710547732	1.4258020898900199
P08581	0.101151901037699	0.0872821088745159	0.10884183577526299	0.10931832067874302	0.0800163555922017	0.149196629843737	0.12971278539358	0.093798601422718	0.0994892212637216	0.174498332330909	0.17032991121294	0.0739155343396143	0.14829176897053	0.190408012704288	0.10981192387619301	0.147428207362435	0.0850688282127565	0.11630810570850099	0.15547886701009803	0.10935425479528998	0.134149357968484	0.106755673446349	0.0924563991287953	0.0429327900877756	0.0960710539303535	0.0972852846105531	0.14453050232787498	0.0534196077982657	0.127208067610059	0.0887897407178468	0.0978568691994339	0.11454578611984899	0.129702688106075	0.11557371558711199	0.10866445331355401	0.10655041464032701	0.11131883937090199	0.0755633247690249	0.0784071214601725	0.0752164632087576	0.0587701551994633	0.0818442332000069	0.123079411257878	0.103706312296947	0.0663283012645134	0.10299456476640899	0.170991476530342	0.0773114051032592	0.0867203933741843
P08603	106.388028371676	97.9560776687062	103.51389215436701	100.457135659444	106.724632147018	76.0979519981897	72.1623340179595	83.3332013688413	91.5694206516015	121.855838404037	99.8572316278644	93.4621070634021	96.4251261585323	74.90715616520579	87.54988056581621	88.43934751852791	101.932085811695	88.63209863256951	108.139479008227	105.64196144579701	100.857427011736	93.53312821720378	118.568363565438	110.568367319632	114.001174724287	119.05672806377	98.371378249862	123.234033788925	150.40795457539	94.8682456409146	94.12209303840851	102.77318940454	102.219332374273	111.28820561468399	83.1775352507878	91.7946688604941	118.45508492333599	120.672695758055	95.39367920575711	94.185318017092	124.64794161216601	105.25271414472	116.829056266287	93.5616849824438	112.989933363816	90.094528808121	83.9416274841587	112.39645019552	81.8231214930143
P08637	4.44069202512146	3.09796583590414	2.68580355702885	6.45577954757556	2.72391574504538	4.946060048766969	5.561547692969049	2.5901251498456803	5.81886096064162	5.94356092264671	4.56847354115122	4.16665326801561	4.41704553934177	3.45669788553637	5.04471148225761	4.48525732917334	5.108310910451269	5.73976108641112	7.07290020976573	4.543643431874231	3.31442968594603	6.5792066265091504	2.5930124829334904	4.51146368550632	6.9155042963758095	5.94071358174734	4.12844131290815	4.14475955093035	5.06529428528322	5.437634391559549	3.22584232277188	5.61157462448403	2.26982312777948	2.5925959451312797	3.4669193970575	5.37213492038697	4.8032085539739695	7.39624578883641	3.83633044726919	5.8440564530046	5.93145721649377	3.21347808771839	4.76987399362892	4.62287797652957	7.06692101850672	5.00603338588776	6.259718404875	5.404833831282789	2.77121137944577
P08670	0.0981302794847054	0.5732792122193651	0.299322054317265	0.141805133758597	0.199815323736814	0.165958238367505	0.13908369554833802	0.04020852501175799	0.769288861617741	0.25406958124712	0.280342567848334	0.16515442438972	0.19028473663816395	0.0935550123166569	0.18844602953313394	0.18760622499555	0.0981289149562433	0.114490189879803	0.110043943909488	0.0464518327000962	0.133270330998004	0.0168604073350082	0.0781304856641311	0.0491162224363091	0.0386645674256086	0.106324599523053	0.0459733440314645	0.0605010174055491	0.0951421434917655	0.0278225969776538	0.10495496134669301	0.0290107350398575	0.041199527361717996	0.0346151966153306	0.0902598727714399	0.0299120733404841	0.183007195444716	0.206820097274187	0.461477411364731	0.0699324349672492	0.5360454868396111	0.309973507869721	0.196758240859027	0.142351048366771	0.10411004339972	0.10555624706110099	0.5964575429648481	0.335395256224061	0.306109530034772
P08697	79.99610651228141	80.317125531995	96.46531673412441	76.955831485515	77.55913061917241	81.7781630212893	60.9231706152083	75.28880429085191	91.55128101900308	90.744241269147	84.9340291941307	62.0383494780027	86.8119943432069	73.84085878984159	69.170277027982	85.0643205816492	106.982909914303	67.1177685255561	86.06533824846109	90.0133239220692	86.3022962848366	94.47173362375099	103.87856771341299	83.62552852708201	119.416916405043	97.5792145187894	92.2700690723089	95.64718244455759	139.814785988491	89.53819493974501	106.643279791985	82.0660655605472	116.02612843356	106.976988375609	96.4882641268047	75.90174291258359	91.1683392295158	89.4618115897583	87.2701869143354	82.7675402726611	101.31468467361	83.1175869651793	78.8007204764926	85.31440645488729	86.8803921715601	90.81715210355992	103.358421258449	90.55710671373659	93.1482308383411
P08709	1.2668579554111001	1.10849445834945	1.17848489146845	1.4652077149515	1.59797008176951	1.82468628915573	1.41977037160871	1.7328890880673	0.8829854873684301	1.9310202073065001	1.5614780815285598	1.3699880935355602	1.66948217687638	1.1176037537669	1.62546870719693	0.960498824146687	1.1202860126621002	1.16314495570817	1.86747395580504	1.22325156563427	1.4048577806263403	1.00247420609842	1.8236521520057198	1.02031651412974	1.3297634976008201	1.46927983087285	1.4258215517976698	1.31366031431824	2.20711687353767	1.8200117287179198	1.9947648845902899	1.15371693302612	1.17753596234352	1.18070760156633	1.1597695601156899	0.9261214727802249	1.16910413966934	1.66165529680894	1.89819471796736	1.80949924594272	1.76105241445695	1.3073779717071001	1.5825664712728797	1.49827717760952	0.8675802594988421	0.7971399330622629	1.1696113008716202	1.74377593935289	2.07809022715494
P08779	0.125185617794932	0.0430298807440911	0.0660597734740393	0.216649095012077	0.22080888653843	0.0705117080041691	0.26922675057317497	0.17881558173379197	0.0585675058097726	0.0521158307491623	0.148056011965349	0.0827693065394162	0.0276708163601072	0.496386280369625	0.326068408131645	0.0649843063402385	0.0617775900156154	1.67623408419821	0.0533414925238475	0.0727206156611397	0.0562569010100117	0.0898633732657616	0.19753470190494798	1.7167763862128	0.280571448945469	0.0223311154119155	0.31104566421053303	0.41725451157859006	0.6743739388032212	0.0644204234665934	0.408038412854789	0.14939836782504098	0.141167327118995	0.258922865527461	2.58367769811276	0.15428403816982	0.392248367954333	0.23575700989779602	0.0606429690715561	0.24884265338125303	0.0686596675160377	0.267773102695964	0.546455041939549	0.0595264482583612	0.267202741902842	0.11191187453323402	0.13959067329665	0.22132207887593203	0.0276801933874546
P09172	2.1772214040255298	2.44442085728666	1.84007554751546	0.956459648310626	3.6550862428011297	3.8148120803245495	0.963427230607566	0.819792456804063	0.9665943857837109	3.2532240300571003	0.861520397387853	1.9852061967773798	0.20985515481110603	0.35176090680604694	1.78278856572544	3.04355810401851	1.87104950932877	3.04271791112038	1.33060118131742	1.5470434305036598	4.47669016730391	2.3957032961134703	0.7680600253559591	1.41073411742668	1.7778007134667302	2.48949849103044	1.7869322202777702	6.1875230036634195	3.15603813483216	2.24504567331822	1.6797735677928303	3.97201735281843	1.4084369604682299	2.38194118829125	2.61016729653045	1.4131876104290102	2.17555908625786	1.67120097955697	4.95645063944378	4.434925982337799	4.45071807618504	0.9809291292227241	0.511386204858307	1.51103434941876	0.7053391399509791	2.47629864741515	1.42313216659964	2.5987425469053598	2.12256360320423
P09486	0.0454844006568145	0.110915556453389	0.076870730454574	0.0561513741470114	0.064467970761241	0.0488730189017555	0.0447143974493695	0.16734733951666197	0.122035581444637	0.121852713965459	0.0830031298486922	0.0837453489051045	0.0511732990737136	0.0512551110999962	0.081687572737948	0.0485391873026581	0.265961374076845	0.0958383979798426	0.050013484239131	0.0870710964873207	0.0470405993767543	1.13713404171695	0.0579325025309519	0.0421627461999572	0.0470561521962277	0.0733344652732741	0.0580685436512809	0.107980006598357	0.0569849039644356	0.0962133499578224	0.0909459261054685	0.0748084281110047	0.0388259015826426	0.0742955782208244	0.265027451072731	0.0526641812545777	0.13363387250005598	0.103930192178235	0.240113030847233	0.0800600619752549	0.0888812002175168	0.0583595410009622	0.058860156899063	0.0579529802985995	0.0436037882933191	0.0351215666749647	0.09511554592647099	0.0519901677280772	0.20470126623592
P09619	156.20522241658898	153.579012748058	0.0683098769438232	161.401039899067	132.680868981744	170.75019325179198	127.182374542945	0.161942601780254	148.708888248459	147.561798526698	162.818988938921	146.396757972565	149.73605609405502	143.907749669669	158.056673832288	164.844306392836	138.051199080249	136.277729042244	177.94950468974702	170.52493979166098	165.205605134123	168.043409830539	0.10695602529094302	164.122811326939	158.843411728386	177.912034863926	168.847099338623	169.111484970938	0.19644707127650102	167.36664845567302	167.116896505053	154.709378896162	176.330515438503	162.703974462079	172.234308029105	172.431242040965	180.948070834064	171.025063562354	149.166832831786	163.253626972207	191.265659433043	153.58459842471	170.412542395347	153.60362575129102	178.33857313782698	162.523869602181	168.460977082217	150.763473682103	159.834149464662
P09668	0.111948098115891	0.14573393914285002	0.135231542383102	0.0320821061120731	0.18828361745824299	0.297302091533475	0.0826435326709973	0.133583960296635	0.330807667141444	0.0805806378541356	0.212219752738141	0.12047514155322198	0.138412519745282	0.0689420179310517	0.137625344823675	0.224916847026637	0.18658693793912198	0.238602503480793	0.163123989294985	0.150826230015341	0.134407213737927	0.156208629767695	0.10640937773154499	0.15064627488760401	0.165820965263065	0.124778046152511	0.0965542581780245	0.13529672580396002	0.164001810470555	0.0690428767410366	0.230603966907399	0.143108847903318	0.124959301129134	0.16888825123603102	0.133213639592335	0.12421662657377601	0.16575989551652803	0.197399130847639	0.15908538037168804	0.158633711987635	0.143004564935214	0.11215659792564901	0.251348486700932	0.0479583346280395	0.0820702565755447	0.171920552927834	0.0885844071842526	0.242139995460325	0.22749207817989103
P09871	85.3212127367833	78.2747439747176	91.89438115353751	80.6942180395595	75.52465039499259	82.71342261479559	72.10427015666791	86.22749939428302	82.02704841338371	100.46768939956101	69.1290557463793	93.56399322677031	92.3893117898104	82.4456379027922	87.5263252483341	75.9661204336135	106.40606770098199	81.2953596147249	62.6976912040592	79.1317619393992	74.390257917652	74.0038680030958	99.4006404004941	66.1761065617641	94.9995402436896	93.625765336084	80.3600870972852	85.3636628888215	105.194086754109	80.2989238108823	73.83945240658059	74.47052510863051	79.662158310637	101.212043311313	92.21264672294241	83.1536963562331	90.4856162307425	79.213719249703	77.47245749807591	81.5574846750051	103.899467250601	84.18506397936041	88.1131968304425	71.8843326738963	92.0523794889477	66.0510538544519	81.04653899686599	100.73963486987199	72.2514825953084
P09960	0.0912973778206626	0.132595759105118	0.139288011301038	0.11440120463302803	0.100504269265764	0.0820562287195842	0.116143544612151	0.13220862636048802	0.127289689007105	0.11817075837935401	0.09164719247616401	0.100958186900181	0.11593225154208699	0.135075744313706	0.139854899244311	0.0631917624682613	0.13935279961938699	0.11219219360610198	0.072191968492972	0.068179517578081	0.11832545804141699	0.0769718764663004	0.10941197743969802	0.139048617801327	0.170432227228458	0.0953252071960741	0.124155998998925	0.15842081876832	0.157025751309358	0.130817470506501	0.128986085157066	0.140195727727686	0.0927377756050243	0.26748591984039805	0.139784629753902	0.11087523994987501	0.14446976061973998	0.18326529592298002	0.220066851360006	0.124918029096857	0.148024743573984	0.13295551746229597	0.13506373482922399	0.0830918274691774	0.133876704319734	0.11949371421458801	0.152329915173036	0.15085026638296803	0.0645208262722882
P0C0L4	346.36128180387	287.659084917192	254.26946446371602	180.29580905813998	256.573283782197	288.893001278143	220.04561520825402	176.56532321535198	108.785227675526	259.974770158487	265.337592875687	194.75489353996002	352.51925979802	192.225813712128	129.96375970784402	304.442008413676	314.181592771508	325.465955486201	212.21544577913897	388.47113623392096	161.463610847128	197.013638433476	262.976643261166	266.91788428602	181.407454807831	291.27248773164297	230.685952047752	485.682901293545	305.99586657119403	275.54562312776403	149.542209746906	137.359762363182	246.409562519746	274.22412029552504	270.700149519067	545.1869439497921	282.53055063359403	355.162097142429	158.067475207595	261.644745233683	305.48604788285803	261.814970650875	271.79407695928904	415.18293335543	235.11367128647598	185.788523773961	276.909904015983	283.327397308305	239.928483942063
P0C0L5	661.559426472331	618.596799983565	539.993743235602	408.201123331749	418.448026642043	494.32026840051805	401.784008406572	382.263655553673	148.616343994069	722.2432687876401	558.031816951505	483.309370903715	608.506227237297	377.6040038513	567.379549447846	569.733254630801	642.243327917623	804.05823518729	428.569327131564	765.484286876475	484.835679713572	463.770800905189	643.092532995254	541.218422179405	437.485339403368	469.693457046709	437.554189752478	865.696746399986	833.345706478659	542.04815818624	289.66364426930403	613.594677720847	487.988398527208	519.974727222366	599.110341931661	1142.25512963368	597.8098343847461	614.715162914954	288.708543205137	508.780453034612	595.845929790421	460.03843956158096	481.95487491299696	775.503122831367	442.508488805271	496.597792714298	438.55002789263295	626.321995833095	345.212028613596
P0DJI8	5.61117600257309	1.58405264653617	3.0745196184539596	5.15657857392323	3.4561157327111	30.0535324411579	5.3167241832250705	3.99762147199529	4.799876354341059	8.56351983627942	1.8753912310865302	2.3759616352898503	10.7189035962711	4.31387780876046	51.8733456751565	3.79726602392932	2.97654135516463	1.89967243547921	4.3209190072854105	6.34281345236429	6.26143611731164	3.67129591955108	7.14975050386841	3.6474389852280003	6.11785524619481	7.52427883510614	15.3897116097532	1.53474911942453	15.341438940922599	3.60189631883798	13.358318716536699	19.9145335114908	8.704698654449441	5.32804825724646	38.434837550085	4.14168237405452	8.954819442551381	5.05128362399733	6.38818085673838	7.15054509712708	10.3712369495149	4.01141066264956	34.0195060057357	6.820995646334599	9.24149807736993	4.9316792520676	2.1188022291866297	3.5847378337629996	9.02852572551678
P0DJI9	156.20522241658898	153.579012748058	0.0274351346467357	161.401039899067	132.680868981744	0.11173446835276801	127.182374542945	121.290453592237	148.708888248459	147.561798526698	3.10916729250933	146.396757972565	0.0185359766463992	143.907749669669	0.9046445851559621	164.844306392836	138.051199080249	136.277729042244	177.94950468974702	170.52493979166098	165.205605134123	168.043409830539	175.730789571514	164.122811326939	158.843411728386	177.912034863926	168.847099338623	169.111484970938	179.032593592319	5.14262015331865	167.116896505053	154.709378896162	176.330515438503	162.703974462079	0.0996744722683337	0.8879447099947579	180.948070834064	171.025063562354	149.166832831786	163.253626972207	191.265659433043	153.58459842471	170.412542395347	153.60362575129102	0.00803717459579795	162.523869602181	168.460977082217	150.763473682103	0.0182308562738843
P0DOY3	1349.82817869416	791.327839047322	824.373400590312	744.6575490363671	469.71638761063906	893.003195837836	767.060923767673	583.261940543134	646.685306064653	633.419385579154	657.952522368316	697.3007782782761	767.4088885013	697.744863891563	728.5781835884	978.066353730406	694.394049167803	954.8085395465221	800.759824616631	1581.11781930177	1477.3434702853199	1515.43824959874	1367.36679994799	1258.94983675872	705.031610592035	931.5903160410361	1111.57207225363	1035.6234970145301	696.0277413900869	1441.03325426135	1305.0518950579199	928.614264521763	961.3454925940131	1372.94545533543	968.185011204119	1455.4274665805801	1223.60398811134	1190.7432774722301	695.484856930338	1225.96583107616	1342.99310571857	1151.81722161619	1161.97917318487	1042.55612982969	1746.4208348636903	1052.9295632450999	1200.1801437814302	837.544220310802	862.953857079068
P0DP01	0.490222267364109	1.9497296797586798	0.930621809681663	0.403000786021415	1.7755279451682202	1.56380696870994	0.619805150219717	0.19842972811619602	1.50985046834495	0.60451754762816	0.676989131304968	0.41099219690770394	0.829095982975678	0.494095038325435	1.5190806795796299	0.7537828747036941	0.8356512967104991	1.05199834536197	0.7753290399515942	0.28392974445676894	0.189875129842863	0.381637200701573	0.45154878583967206	0.345270100754656	0.45836356778403103	0.602709711023393	0.42726205016061297	0.21550880766172198	0.16669428672010297	0.170380408462288	0.45142749417282796	0.13245236567172	0.59442727389543	0.5947466657494119	0.355786701829156	0.294169001079558	0.36709177497808004	0.48613240829715704	0.589150404485796	0.227265735787333	0.41497990470098706	0.42292833272730396	0.5435271194321679	1.2071046571445299	0.46966891785534903	0.314823458634138	0.627517518612077	0.60826257776039	0.522899664118414
P0DTE1	9.967667123728269	6.80915973033031	14.7664108906562	5.646529196074309	5.1247578552884905	9.7799541479252	5.2652727359572	2.82270464921463	5.30830434231338	9.28872155784507	15.7197889544171	7.9551937825745895	5.435340212228629	7.269719155214879	11.7413486553403	7.06971732673731	6.21712325116326	5.984593705649309	16.4811725698214	14.3823368455884	14.500939288792601	11.4280965234721	22.077969572849604	11.430769642474802	6.83802128390234	8.70195936250504	10.6173390335876	6.5670810663401795	3.8700723948741698	5.73342350005371	8.17974185824878	6.578306872740151	9.0429847706516	9.56112988868029	8.702088165232299	10.5657263061431	13.404216363787999	12.079695773956802	7.595935023874169	15.7842946000495	19.4884188989568	7.934081346423559	6.202316807492031	6.4330671417375305	15.192900135671	6.7562512101347005	9.588486365969882	7.657287747121639	9.560807478700301
P10451	156.20522241658898	153.579012748058	179.613222531242	161.401039899067	132.680868981744	0.0978377035992249	127.182374542945	0.22248896644882002	148.708888248459	147.561798526698	162.818988938921	146.396757972565	149.73605609405502	143.907749669669	0.0813017889827418	0.206091950792178	138.051199080249	0.0873734639107303	177.94950468974702	170.52493979166098	165.205605134123	168.043409830539	0.12453310903062201	0.0621490981588525	158.843411728386	0.127903630207988	0.0370810224088979	0.2127035526238	0.137754537551698	167.36664845567302	167.116896505053	154.709378896162	176.330515438503	162.703974462079	0.22549712146363898	0.129346260253193	0.10918319394744501	171.025063562354	149.166832831786	0.10915391772147098	191.265659433043	153.58459842471	0.0665042931118635	0.0979150051270366	0.130647023109039	162.523869602181	168.460977082217	150.763473682103	159.834149464662
P10586	0.200391041592606	0.08451213958727799	0.34037186943182	0.156949091822187	0.258342323558558	0.23229033127213103	0.183795256973634	0.20019699659373302	0.121985882553283	0.381870347515681	0.24223732716258803	0.180324969472231	0.263021097896144	0.11237495779825699	0.236268558536709	0.23833562882386602	0.164288097348539	0.148743214975147	0.14970878946836802	0.130006627696724	0.105073927553208	0.128443674152771	0.06383362590208701	0.14790612957610802	0.17309243353706502	0.258311077521715	0.293944901500019	0.17525273040373904	0.28823122295370096	0.13809015615396697	0.0784061480027765	0.298089366313508	0.11354699958745598	0.24748313186922602	0.226745075877983	0.33089825431041997	0.272952899029825	0.28197247154128	0.145606027327478	0.15546222585703698	0.168018159733146	0.166147039980607	0.21303538748716	0.20245752500509304	0.187943647825142	0.17961856554089603	0.29111012678637893	0.0738695563113479	0.0945066414172661
P10599	0.170690501582787	0.17566022166602202	0.0879932302586453	0.126905570282665	0.11214985642392099	0.128915898550127	0.223471233760031	0.106180979271545	0.16755523101655098	0.115579427134187	0.14978232112018802	0.113213772233651	0.179758534412308	0.151839105072962	0.224958516468657	0.124113144259868	0.23985541436104202	0.18965615814572898	0.110078897018659	0.11974828458174498	0.0887843171923001	0.18183943112305398	0.0537621497301866	0.0876986994219653	0.118220048752934	0.0735433464910713	0.100615923655836	0.181072442707767	0.0662323293523736	0.107270924578708	0.0952354889742006	0.27008567691072105	0.118701578005123	0.32194006586129303	0.159376925401366	0.0839942585592247	0.14514516001066002	0.141293369589663	0.25726883955119895	0.0782338177807456	0.127996949764878	0.20382490952850896	0.11447699296156601	0.0739610759526448	0.196975886546087	0.10349469615246301	0.13314867977960199	0.26031345902943204	0.11281102222413499
P10643	38.278909146310504	52.5492962086687	47.7130748888064	14.3988653809505	34.0169283758542	41.8929945662127	53.8019141669851	42.3732705393494	60.8440297008719	46.812291541363706	59.43338683176211	48.0322176911275	41.904681418801395	41.1874945294037	37.0518164639455	54.886958802972	35.298123979619	41.5119086855044	56.2525191010376	51.25803865210071	47.221340641368506	74.7596349463864	49.5292487484559	40.761982177264	56.6639331495559	78.7605512973053	45.2362227973301	45.3190763063697	77.2647046849518	37.9783282878713	58.430351506811505	82.3452256953577	64.1823850456166	57.7937372029408	72.9959147152663	49.268608481642296	61.828949001243	77.77664192785541	53.6590137670981	65.1852504895745	57.2056596029277	44.926324173636	44.5703855665955	67.4060302236217	72.31150354918259	73.1495311592399	48.1695575542702	25.790337135465002	49.9323036312153
P10645	0.129677856211806	0.078243757297277	0.0301502206383843	0.0705236594549075	0.0602821677580251	0.0932014854461372	0.122411904136416	0.0305843546065373	0.0788798427240381	0.0893605055341618	0.151976455608376	0.152025156743062	0.0505443269791808	0.225052517724732	0.329907052462054	0.259540339732599	0.0698206103630237	0.129393030341757	0.0665966466903793	0.0330118035656421	0.0452997988816938	0.0633012384881891	0.0736480885508094	0.0580528610709698	0.158602603534306	0.0926398711801282	0.11417243050354597	0.24177255503239103	0.164609132339171	0.0661490885588646	0.0542863919143269	0.261272493257722	0.0999299544655719	0.0256533175951757	0.24005462743851502	0.11482465001162899	0.0463789845003977	0.10772264362254301	0.0360325508168158	0.0887632335176584	0.0869539683267252	0.0713181999203505	0.22024977930353304	0.0703364035133148	0.23507057139216397	0.0928019458966061	0.0172037311261396	0.0874409703832335	0.0199719530805883
P10720	0.324831987540839	0.13529182015303098	0.175051151963594	0.12499212751704801	0.179645373782367	0.219587523096233	0.17750243940717303	0.15716891824482998	0.16366411786318802	0.15151208181342402	0.20629553243644	0.152125906539634	0.157590976641904	0.0995651434144738	0.0494447052008396	0.172126186393831	0.18489184702034	0.20214752622646104	0.18907181222429997	0.499608897364683	0.125339403717374	8.117975825846361	0.148930092321696	0.0943619875294369	0.14272318354034902	0.0810880921620393	0.0928965846278728	0.43424432608086205	0.11111499601265401	0.13579759684557402	0.0935026709861147	0.38647897005341203	0.352511639635531	0.0813429693341275	0.8052308127008789	0.18032601941815	0.21166447297486998	0.0450164584653759	0.43866636889326094	0.143884257835068	0.16741460130408897	0.0883067546274652	0.0276644104444061	0.0845153877682076	0.0964373252580372	0.252798868696927	0.174441555307209	0.14917731204074	0.6530700079083709
P10721	0.478697543717096	0.107288203491736	0.27985613328074	0.37092685911240897	0.30619763739415506	0.32782603442836894	0.26227401366068	0.46273296351604104	0.296168372810171	0.255967677682916	0.453608856594984	0.422306299932894	0.272452083132921	0.61231134257812	0.381533329029399	0.561514461590353	0.531792455251297	0.31440644905261894	0.745189068646055	0.162571233055074	0.19665392180697103	0.38586014588985706	0.32447296989792607	0.45916124759152205	0.362976668774665	0.324391178017556	0.520647174446714	0.590007494665057	0.558621168615637	0.186222454683298	0.20877390052585698	0.313878046299901	0.364060940581098	0.38367733397541204	0.717834759847263	0.493468850774609	0.239990560683211	0.6888225552534201	0.688495179946807	0.31967339190720195	0.490862837343712	0.23888975464478002	0.313116542174926	0.27581039977075106	0.22237296774628798	0.387431540950958	0.364986276083318	0.37698679987968	0.42625399677568
P10909	162.164271325309	169.60600696429898	179.423989056492	193.812760047538	152.176958045709	206.439809803062	154.866318781047	132.340379709351	248.403758605914	189.206431656812	210.311726830161	169.91971810366502	205.154945962882	177.47552298900902	173.139958717125	178.04367990555698	252.93010970267602	179.202007089384	207.91814135209202	208.360296082806	187.428116781223	189.963276479113	246.43025485989202	185.608341361593	215.453066386935	236.726940340808	220.577717829917	212.70355262380002	290.190171252314	192.38267319671002	205.323207129348	197.498781304688	206.382162638968	225.921614561175	239.356086917278	175.619009931235	220.97155795516701	225.009825101829	165.069702971028	148.846217333563	254.00082923058702	201.54450851038	216.759068771618	206.721424107775	202.822480904873	208.369637374492	172.90800620495202	196.244987442078	186.981853786603
P10912	0.035964117842895	0.0193784860012121	0.0691201473642894	0.0614567324247329	0.0342090389991324	0.02209452507817	0.0613099147401605	0.0346101161868174	0.0204959338532744	0.122745522288964	0.0439595063912196	0.032619142920731	0.0446550408121616	0.0559435489165093	0.0206808708139147	0.0692611018979178	0.0279675689121135	0.0490965070994733	0.11991891804426599	0.0273597586226139	0.0551088911972064	0.0180485456897044	0.0190467337949418	0.0856655427103404	0.0841177651714891	0.10019823417369197	0.0526158711650059	0.0557944440312526	0.13096958361572	0.0613165397816627	0.0349079511030143	0.03577370493896	0.0791075909070269	0.0600252003627983	0.0745079366325201	0.064952101145164	0.0938264020131784	0.0818731982580606	0.0312636235947279	0.0528026498923311	0.131356583736663	0.0947124824684432	0.0463384602943711	0.0746285919465822	0.0863616943130626	0.0122806890161259	0.0747375683184171	0.0696740886458707	0.07996689602734401
P11021	1.57177221404026	1.0001694851418002	1.31718297926912	1.35371699793802	1.2356041642554298	1.25929434596551	1.05591445357279	0.831298704794903	1.13086356682557	0.9802027760636759	0.8753797943677969	1.05625317865366	0.8915958144046842	0.935246895827342	0.830042277432784	1.1616568756968502	1.12860896533617	1.00773845957235	1.63781627895802	0.8936151882921791	1.25327734435432	1.49308555489569	1.1898242962096102	0.990073391672019	1.26515741493101	1.56379085835091	1.18716074285773	1.4636947363803998	1.6923756678505	1.0737060107037801	0.9979036950740742	1.2945419985200302	1.24110059408275	1.2685196416189801	1.0	1.3465709297038	1.05315515266671	1.49631643870159	1.3906744013924	1.6421529273178799	1.88399939161977	1.2385105535643202	1.1574699376273798	1.12817246177164	0.9987575986987579	0.9417596741625871	1.41898626496333	1.4535744405219497	1.0383278010605501
P11142	0.20101399962757896	0.218572489993529	0.21100840777004604	0.172782393120309	0.21765609832955	0.104763265411791	0.21048522879251	0.0626788052885034	0.244372317810065	0.197247760168095	0.219636464833996	0.0950086780947288	0.21964396007879197	0.17302714666199803	0.181785981619873	0.141929898529949	0.26126293305116394	0.164029951638832	0.11409725715866	0.149664552395516	0.11974168453157101	0.195380904807994	0.0433223213705221	0.0621552866088632	0.0591940941017957	0.0626211643832119	0.0835988838199827	0.0569098714083296	0.0245433710674352	0.074232394155365	0.0383035654558833	0.135635352334459	0.0259324992922986	0.125035800084363	0.136742838978561	0.10506475994984402	0.06412327259485599	0.18803859163696396	0.600217054664184	0.125725545659856	0.422880513706265	0.14294703305456	0.137723452164462	0.107513956932893	0.163449228324501	0.0795029112383481	0.31964586549635	0.1650679382678	0.238183621244645
P11215	0.0478281835307888	0.0562477163527971	0.0589582903654989	0.0601935363029839	0.0343759741757364	0.0638572485281961	0.0171395861196026	0.0547468872027094	0.0568824120939933	0.0651533122954469	0.0484517859707042	0.0188643416199054	0.0566571382848553	0.0582491122003676	0.0155340862892349	0.07232404830836399	0.0645735572528729	0.0799676975644535	0.02504577286265	0.040420139191421	0.0417298826441532	0.0343933693354272	0.0192039082309343	0.0395669794714432	0.0308423298573254	0.0505844747770305	0.0165620943091504	0.0363964201055356	0.0573880849005319	0.051759826225562	0.0275311817756128	0.0222368933264595	0.0664925592319531	0.021387178591278	0.027704980436941005	0.0231457472030436	0.0362801361377327	0.0482797552924927	0.121273202792918	0.0587057976125271	0.0563185078849828	0.0369021522691462	0.0203441228314226	0.025652618241202	0.0158090974507349	0.0291881314310016	0.0703537453041224	0.0741928697574596	0.0398389992055764
P11226	2.2474057522049	2.19743478245983	2.2875857633349703	4.41423410351436	3.1721907623007	0.5942053026169821	2.0005612342376797	9.41436269859996	2.12994455380669	3.6485436210680895	0.487375768642805	6.3513498647300395	7.91760429599808	4.7846773285984	3.61420577576385	5.13192980483646	4.698855594007321	2.29883704505862	5.26685554408169	3.3083073332478397	2.8078767653104104	1.87435396210604	0.9366690234705161	1.26505967672875	1.48192219421983	0.562721558094051	5.51189339112324	5.677828568595259	9.98235030689392	0.5052559097064829	4.61143645972063	6.71348560887421	5.00957933067386	2.9288180269491804	3.38578273820036	4.02971733644357	1.39573318469122	4.87845269980168	8.8633976806897	1.20539619895107	4.7468033994287095	1.16913060793379	1.4623208315323002	1.69453564930379	2.71744833634408	1.83205750560119	1.5763099807438898	5.34729437209465	3.92533135355079
P11277	18.6474362229783	10.5043980538312	11.0390698017849	9.01353085563461	18.4453232383735	10.0568692295375	25.260764950324802	11.610051260287301	17.2312627312919	14.9695953070933	18.8736356947616	12.614217858681199	25.178662777996003	14.9087660835532	29.4950961318679	16.281024257244802	9.87711010342493	7.6021200890545	18.947817465571102	19.3483711236051	15.302919530576599	15.4339556651355	22.1696004811131	14.778135704346	18.100681002306303	16.550153450204	16.2824119161684	12.3390601728159	23.2367429730513	17.6536576517557	17.4218316301399	12.3258317814695	18.2156069179868	18.891582318469602	18.828060922151998	13.828367716024301	19.2400536250842	16.1614633381721	38.4149841546404	20.4527720045919	13.7765827782558	12.539054248264199	14.1701860974222	11.3280060488674	16.3542736356073	14.3555859817996	24.277525209936105	12.0585212100633	16.9913761102653
P11279	0.35430568957053105	0.621916312003314	0.6135515298954809	0.506192883602579	0.645337938130917	0.8141591053571751	0.504352550630493	0.4219717712115771	1.0036677226524202	0.8258691797567621	0.807903153865802	0.5308404508378111	0.828527786343682	0.324567353981969	0.8129917172524379	0.556552454301	1.32321325986919	0.593799815702919	0.584219615596214	0.7771400264912071	0.582831126925542	0.446517152360192	0.628206065925492	0.533431010490259	0.48571096152871795	0.565483151116535	0.27963177682398604	0.624557328466569	0.8598178513354621	0.7134124757632908	0.6962425493430912	0.602549265100424	0.81754056119516	0.868480175533562	0.63030527790532	0.556022438133719	0.7288556252428492	0.664290468628961	0.8748945642203109	0.6778505991191409	0.7475576242335351	0.580693643620245	0.754062788505878	0.584711763873209	0.58277615788803	0.723304428401516	0.719839353261585	0.933717052754346	0.8213945631297779
P11597	2.9125150237841297	2.35274480331164	2.50045176947904	2.08307943723811	2.2588120399461697	3.4142632361669505	2.5647658339702	3.86761005442743	3.35888615251914	3.9108402396444397	2.6248794379233997	3.0327042737183603	3.46716821407348	2.0925030947944903	4.76920150963412	3.6475438251304704	2.5144556026935097	3.78715368627794	4.26823731084064	4.13963783602276	2.8424602736092996	2.67846228696982	5.3604894025095895	2.84242199207878	3.5419250841166403	2.67576303816084	3.82198859636707	4.32608086228696	5.905271199388849	3.9577378719597296	2.2614378062903	2.0507573446119602	2.59404216837787	1.4900873141880602	4.4416581311294	3.62538661001593	2.7755660029986102	3.0059813856914706	4.01997788847894	1.6405116334906498	2.10545396207624	3.91893061832286	2.69212144900107	2.2328675843544303	2.79665844645494	3.3268850441180495	5.376161343590901	5.67254548440732	5.23173677499879
P11717	0.13743757723494698	0.17268310387213598	0.16840722597995098	0.103848233251241	0.0817686680583564	0.195587576791678	0.191536110049675	0.170967389462583	0.11671687457832301	0.24635221796083498	0.0931713258588023	0.169692928304805	0.16691908861979501	0.0876842809448189	0.183501157700233	0.180726499330092	0.23315914883200303	0.172588499593067	0.213347141194203	0.215228821963619	0.161634053086392	0.173895653950505	0.133046453416553	0.17181646060800698	0.217359647657776	0.19946790311955803	0.19612448950324	0.13081527843729598	0.20112340176880103	0.239928007509197	0.177597771818121	0.22691405304744003	0.14441186387785598	0.18183908337301102	0.20163489877048998	0.161001419739587	0.20774837710884303	0.19377963148485103	0.23399821705097304	0.211693139954531	0.24155403645697698	0.127462815784461	0.153409507709695	0.16848219002144002	0.227736093725405	0.155062166348574	0.143595165771199	0.23043095541706898	0.15311268800312697
P12109	0.246347739237892	0.24471428913822799	0.27738063084507103	0.270554950748929	0.224625810915499	0.27912426564287396	0.237245354891097	0.133973361119777	0.185562888532883	0.29206665989705	0.27807047306080895	0.21602236079718304	0.246811311068776	0.141665937253823	0.134894149382589	0.19887193036699696	0.37293382107625894	0.25600983366179497	0.311473175190177	0.189107277641754	0.20789533007713198	0.23137203298710604	0.130454578700995	0.17217438717619402	0.25956340039520304	0.202015636090671	0.282310683852415	0.125871469354829	0.232473998433799	0.284407321115038	0.28910416628658697	0.217087335739161	0.219724629265894	0.23069737297080103	0.224517987418422	0.193124503177926	0.41759211979795	0.388369805474342	0.21156369797655605	0.388084394390714	0.3964618105979	0.19377175211677303	0.243627720438948	0.16547450119285598	0.37288154649916405	0.25236840649462	0.240149081952447	0.233051418279389	0.166677785010679
P12110	0.0682756927868908	0.148204142285345	0.0659437707303898	0.0525490895320105	0.0406836907880675	0.0840487132749523	0.0752940509170806	0.0673094694778572	0.057756409208311	0.26268717339853	0.0834212181630342	0.082209195912631	0.14580465004211998	0.10030338364197901	0.0827336469389429	0.078205957032165	0.150680583001514	0.14967865718724999	0.133346670471674	0.0472023190085671	0.0600229849492784	0.0647831188386526	0.0523907590940121	0.0477075233392972	0.0414281719901443	0.0625139300103662	0.0329661162315708	0.0291342231579429	0.0708461288951792	0.0104032847454463	0.0568408606578384	0.13702992554560697	0.0443250074151652	0.0513361442358696	0.0980682215079842	0.082922858501602	0.093465714326401	0.23241761112587697	0.0974271516435677	0.148396221460245	0.13633155055702198	0.0261650477031496	0.0511767718532823	0.0556187043369452	0.065519147596525	0.0108977989378475	0.0693433297893525	0.0953228428700343	0.0369173853241446
P12111	9.012340663247171	8.70453432673311	11.3675499326718	6.96786309322737	8.67344826741393	10.0438289071347	11.3969956056553	8.51242234549465	11.0216592766174	9.641177757121769	12.473056996793899	9.74578386762923	10.905527420432199	10.1721518512498	8.859259595302198	12.0983032108759	12.281645875736102	8.58565442279365	9.941346011460132	10.0350768646393	8.75562136716246	7.47670800732046	8.73338046941031	8.22342980625134	8.0234044110334	9.518876162366151	10.687226825064	5.30689032425392	9.77036240543524	9.441617929088801	8.36438696763802	12.683742429184198	10.4506584763309	6.9018398799362	12.271159302558301	11.928849872084598	11.214437272281598	13.526973028107701	8.4110158933479	8.53262704552105	11.1476717997012	9.32692673973646	12.174936005244698	7.6212449204359904	11.774778691412301	7.0705577683733	12.752604393506699	10.520530957446999	8.750818184589619
P12259	4.96385827704704	6.158747658879481	7.079159728199941	3.6004033982952897	5.83620921978925	4.641165804822809	5.1941333110431795	6.2085281789058495	8.75068833427271	6.20497879287316	7.33227098923805	6.94411747034596	5.90043432878626	6.3462981256174	5.942884462040171	5.24647946707142	6.94443402539922	6.49183106549273	6.549241008954519	7.209308928006769	7.331456229142259	3.9207076679612003	7.15732884727911	5.83328315671162	5.3046870748427	6.45383472315132	8.08776841795449	8.89872285567716	9.10590055343882	7.32373903074298	6.27444132561532	5.625164392353259	4.487339148883961	7.63831686197551	6.693136643159599	6.32842846282816	6.45645199680202	8.180413858277731	6.90601126986207	5.876994875411731	6.22733419034384	6.08830710092982	7.207133140859701	6.409434437804039	6.73280314216969	5.148829281110831	6.3778126615873	8.04906539900238	5.75582323267645
P12318	0.32583244460244104	0.288660588027844	0.37201710700427293	0.364208461712741	0.12304879728105199	0.39954780764373793	0.470927767959496	0.245485626691455	0.41442582047131604	0.449673105613835	0.274555588171383	0.264958183515259	0.35162201258483594	0.22378802845960502	0.244184890049013	0.383652359670574	0.261993362958517	0.46612532201542994	0.192684971889039	0.396371507365358	0.264447145667116	0.346792275767497	0.402688381769716	0.423035752515521	0.565901844842566	0.517189997395687	0.294730389285122	0.501330160019681	0.356018497453128	0.309923446341116	0.28822151158093395	0.6903216303513001	0.259270888786048	0.40322571885302094	0.50903785854162	0.514114085968877	0.4944859335870829	0.3787377981322079	0.44221196421551207	0.31906001695690994	0.3913114135881311	0.49836198985334096	0.535464983629472	0.43187946457856496	0.690803232117292	0.462855779603352	0.35700160683805	0.54936527591444	0.0374560870243546
P12814	0.658337988590388	0.441972738571737	0.22315274860437198	0.0413461986744783	0.493455651085205	0.0985301830727027	0.16705226643102802	0.0463196950670089	0.0538450930905584	0.0501214625496981	0.555691101851605	0.0905104547558582	0.0496103987176018	0.0166925087216936	0.220212556205605	0.119819358949134	0.6133044846422181	0.0666972146926476	0.0559896990219759	0.315732898927135	0.277983512719075	0.28525743690254995	0.0855322719589103	0.075765918254478	0.0360773591597531	0.0373609628808808	0.11546370493404401	0.0649327101128395	0.0827679604187072	0.0289090002940985	0.0797663695401719	0.0150043662609025	0.131172774798293	0.0593347249050913	0.065703230161253	0.0621127738379137	0.102962602810231	0.15009438912855302	0.8700569768493479	0.121735419683521	0.163135283344758	0.0795409762263432	0.0596563536996622	0.0675032195027638	0.10235838873856	0.11407645976820698	0.0388007835883826	0.11671981408246601	0.26523706282043696
P12821	0.225768117414047	0.22502148523767299	0.333446680514454	0.448617837369634	0.383205780552897	0.506403661262284	0.265139890619029	0.29619166311682205	0.37528308470005295	0.413533115143373	0.29075188801165003	0.485971612348535	0.298486637040127	0.33794843259600105	0.219983982384112	0.418613148944543	0.6008654607334699	0.30757434100340997	0.24704302894257102	0.366917905647835	0.248361217318275	0.17228958426758098	0.30541333463363896	0.24779222864483	0.135442332484504	0.37330528164878496	0.383374279305584	0.517404595583678	0.322663690725649	0.24913663604168101	0.297913338250485	0.37165297168769107	0.159936079826789	0.431876648568992	0.36898440841859104	0.361804492486488	0.42797333393007203	0.221358976281182	0.584901411778169	0.21004621883417499	0.32235401478864	0.304330510969127	0.34862821622381396	0.285284196643431	0.232072317874838	0.309816958482007	0.24569239522656	0.309472973247289	0.318617667048636
P12830	0.33815279400064296	0.445807553901411	0.627378590595811	0.325982138256341	0.39799846750804496	0.31650396627159005	0.448200766622086	0.491888142673675	0.508366905536012	0.49641275395827295	0.5407318737538739	0.389200066682971	0.29063976962863103	0.35856320258087104	0.593735332452772	0.25395995540189803	0.486630171493097	0.345594021779341	0.402587404838047	0.385297282056955	0.35729926845978704	0.35103253520419603	0.385382127299916	0.221235415328623	0.26666053658252803	0.46198060552829295	0.290624856470385	0.287486197801946	0.470396651108434	0.35127157969628603	0.353451084336093	0.36201563437036405	0.272186319189288	0.38981087055304997	0.46401927657887804	0.29673598744797497	0.555082685567	0.31956456057374	0.416933216931002	0.378827497205111	0.404054062500651	0.356824753692449	0.42402794878879296	0.28771651803439396	0.5523926063068261	0.268748444112522	0.5670748319492039	0.43309423147545	0.479403267717171
P12955	0.29578149069795	0.573905793652696	0.6986746152187049	0.351429274840035	0.46882933328151793	0.590220333506245	0.302976929690485	0.406408406877145	0.48135921377649604	0.604125821141514	0.42501324753252795	0.578860652054521	0.405194324147188	0.458099921223413	0.45025727641205393	0.42065191931116497	0.46400855984885997	0.564971447404707	0.832092292997316	0.529273958829962	1.0241898910425	0.4672319191632371	0.6829225180417401	0.651513326910726	0.8006346513639749	0.711079564313764	0.748268036927299	0.9145531901909519	0.644379039732165	0.6955517164256639	0.8837823491646492	0.493639988637201	0.45014448702998205	0.7497940703111852	1.0027235231558298	0.7451931921924742	0.575857319844333	0.7485569026735641	0.92117741081102	0.361636116717562	0.8347060085881619	0.5878967326372659	0.683975174174518	0.460977554973225	0.9442081237679051	0.664908513816281	0.7196725534639681	0.578363834659866	0.609652874540248
P13473	0.03899349110422701	0.0372147110168277	0.0301280693607025	0.0560198525616855	0.0538234998432871	0.0554591487929552	0.0528763403945357	0.0427400526485537	0.22051684996025	0.10847015770603699	0.0152486342651718	0.0935242203889107	0.0608494154343217	0.0555332290719546	0.0576241583336096	0.104574303623127	0.0693940244911174	0.0651758269106409	0.0742980595444386	0.110191870351679	0.0743317347006431	0.15611357454389901	0.0763078229633964	0.0429558713337615	0.07043673096374299	0.139406727297796	0.0387286720850951	0.138841816798348	0.201443826319356	0.0421397337616253	0.0932201519799352	0.0722788024170498	0.0865677784744759	0.125887036477163	0.132814922081337	0.0922754364223951	0.157400200585482	0.0811108511276844	0.0655529079972462	0.0549002468505916	0.0711959046843194	0.0868545356951154	0.0428204093931497	0.0750057830210502	0.132638425617078	0.0427302021962216	0.0851218287188478	0.0785365637612131	0.0337811156720232
P13489	0.118489157483114	0.0643059155450403	0.0337766179662407	0.17760321540831	0.0522562860471423	0.0901968417489757	0.144998149121131	0.134451442081576	0.11036929885692601	0.0436097419994845	0.154062322492595	0.112145863074813	0.154021384691596	0.16776599602365802	0.16454645544817	0.10614966598270402	0.275289161407242	0.12283265959521901	0.108050433996366	0.0932349523383434	0.102911397440714	0.0764635301328522	0.0171766302581107	0.0579046577285378	0.11004257906401099	0.110048460646789	0.121233946944893	0.1228074290629	0.115232619123454	0.10731072473262598	0.10079881988370899	0.0817600765936852	0.11969921964443901	0.16979468583728696	0.149591098710055	0.0671141102675984	0.0864096215932509	0.0974790946821778	0.282553123944489	0.10753794671328598	0.11136816796294699	0.12785136702855301	0.0674825777347349	0.0406030223621656	0.107733245384563	0.0541651107791885	0.0940104046007091	0.0693147489615032	0.157537071607515
P13591	0.9143771266060642	1.08215407055375	1.29808624619396	0.9717792956561071	1.1447951453628602	1.6370456382518699	1.1955065437523897	0.9327551177149659	1.19001172597679	1.118238519641	1.58840202353677	1.5334679968283302	1.3298138706507598	1.30003876308254	1.18485864192253	1.37239977138788	1.09231449548022	1.06526067275161	1.4015429892253601	1.31219192713254	1.22461157645811	1.0581949203458	1.2780723782588899	1.12581620637979	1.28265067340225	1.5150850997553997	1.3711298557533202	1.40593813945417	1.53245316365361	1.0182288227079301	1.3978209896331497	1.39445046485774	1.7102201748529802	1.25108758031258	1.5038498216367	1.3815055487866297	1.22193176431816	1.8443113228335402	1.7454535722657298	1.80859512751446	1.79941995528822	1.07072533028587	1.4175403872127899	1.1936414388846899	0.945068247745688	1.37469746632368	1.5299692903039301	1.36085065391621	1.47518726339895
P13598	1.40275929781795	1.04787698460253	1.4054461053584701	0.952572891012937	1.08167066967533	1.3634941927417201	1.89038916220864	1.6821038729467	1.00907259277358	1.54822766221695	0.9245862766999731	0.9413926078372801	1.5858439922646101	1.2989165093219	1.08746700074505	1.65818365798128	1.9180378678553602	1.12610897742024	0.89461209031204	0.473280200808442	0.6304241165160122	0.632370026265715	0.7972112508939599	0.654840036929994	0.42256859282667597	1.2978731444270302	0.596524544618612	0.8566764497790691	0.656487160267356	0.70657248470952	0.8882494854800691	0.7027295267955149	0.914545414143015	0.508748617329232	0.9479018275860721	0.747156181768322	0.8665414872213221	0.7451629831053679	0.6816771533354621	0.829853165164805	0.939955788258678	0.4065762817515971	0.52785781467658	0.33610227833766604	0.5759645006783549	0.841356526429342	0.9090218303868459	0.7804495016507069	0.6068822549436279
P13639	156.20522241658898	0.379439569131106	0.221757606729325	161.401039899067	132.680868981744	170.75019325179198	127.182374542945	121.290453592237	0.30439043893283396	147.561798526698	162.818988938921	146.396757972565	149.73605609405502	143.907749669669	158.056673832288	164.844306392836	0.0614672560117343	136.277729042244	177.94950468974702	170.52493979166098	165.205605134123	168.043409830539	175.730789571514	164.122811326939	158.843411728386	177.912034863926	168.847099338623	169.111484970938	0.0714934705714717	167.36664845567302	167.116896505053	154.709378896162	176.330515438503	162.703974462079	0.0329799424685166	172.431242040965	180.948070834064	171.025063562354	0.12461152567649601	163.253626972207	0.158127605669604	153.58459842471	170.412542395347	153.60362575129102	178.33857313782698	162.523869602181	0.403312643980659	0.21062431604996598	159.834149464662
P13645	0.8891811826045741	1.1369816579413201	0.3693239779808529	6.51993721643725	0.45746996898689096	0.7910854054821129	1.25660495080245	0.940929526210524	1.6892051601701799	0.9543109441272271	0.251304738995017	1.3690640097282698	0.9910032536449541	1.69379040426144	2.48826160012144	0.36892561673740504	0.8438419823472859	10.8023481062466	0.13664447406073701	6.7901095576868995	1.2125869118394599	3.91573847866625	3.3225854950913503	6.22400850995504	6.16591385480333	0.6121013741580661	5.58176243587448	7.41578990527735	1.6398528633453997	1.4367274411494801	1.97699016482882	1.3741096510147601	2.9131406388732404	6.46401978373309	6.301561512771911	1.11637525557048	5.3898295430272105	2.7750630964631897	1.278963231752	1.03880768913332	1.4361377856209698	5.02167852752238	4.81758486344737	2.03108330657607	0.6812238121294351	2.30190094874561	1.09060009007189	27.290459854324396	1.34812790399489
P13646	156.20522241658898	153.579012748058	179.613222531242	161.401039899067	132.680868981744	170.75019325179198	127.182374542945	121.290453592237	148.708888248459	147.561798526698	162.818988938921	146.396757972565	149.73605609405502	143.907749669669	158.056673832288	164.844306392836	138.051199080249	136.277729042244	177.94950468974702	170.52493979166098	165.205605134123	168.043409830539	0.289387068461088	164.122811326939	158.843411728386	177.912034863926	168.847099338623	169.111484970938	179.032593592319	167.36664845567302	167.116896505053	154.709378896162	176.330515438503	162.703974462079	172.234308029105	172.431242040965	180.948070834064	171.025063562354	149.166832831786	163.253626972207	191.265659433043	0.23300434609457502	170.412542395347	153.60362575129102	178.33857313782698	162.523869602181	168.460977082217	150.763473682103	159.834149464662
P13647	0.20067035701589603	0.142762470853692	0.186653380218045	0.30922295117097603	0.189456406536342	0.092062950238705	0.31545991354604497	0.0932576173863746	0.18461592567192997	0.12616834475055302	0.18302341943488198	0.0834948646496478	0.297122138001656	0.4090958823602971	0.44904461377131105	0.277254031162455	0.206200362845992	1.90163984045523	0.0929284727309458	0.344612818180839	0.24438395670185603	0.25764640495603	0.454290195695989	0.9753231374438021	0.659975492173822	0.316721221065317	0.5149144258862279	0.6311728483350589	0.804991246997517	0.223143261182346	0.313378908201304	0.20925261537274498	0.177017335545162	0.519942140546334	4.122880341578471	0.2022191675258	0.42822762586942403	0.205752171177127	0.21793321877670502	0.33352966333781	0.201307184095441	0.303783353245719	0.38250331887053496	0.19005349150615197	0.39838040435196503	0.347758139020275	0.5327159269713421	0.7173756987132051	0.122642328252967
P13671	20.1513381748007	17.9031092819651	21.0866561869102	17.607206859406897	18.2011720944535	22.8502884691908	15.587683893771501	19.7466915182198	23.279256867378002	20.217265647579	19.351118701703697	18.297874861112398	20.386211881602897	17.816012904355198	17.5652874882878	18.4656004347378	16.0041535797975	18.174786275921	25.721259692716302	28.0137174721554	22.0872986054324	26.235761194960197	28.7402070736623	20.4106789231428	20.770101202685	19.6850926063045	24.916084971406605	22.536248052435997	27.2614717018184	17.1895632021161	19.6348971785456	22.701751063508897	33.1202338844548	21.2057794280314	26.4240611890102	18.5782818026874	24.00576937552	26.0220945526909	14.0617276886816	21.251097322158802	22.7786308527949	20.2126296469447	24.6051771492274	22.417061120490498	22.4083846159612	24.1802201753658	23.1497732449418	22.8651993304902	20.4208113880535
P13716	0.0733680361586512	0.0219757174015017	0.0166325005877861	0.17978542678672602	0.0797326671696124	0.053998249144947996	0.307695178162018	0.0318182753930035	0.0907388383416304	0.0655393952649133	0.0688294137156755	0.0473714808443012	0.22006651137157499	0.21247327222937698	0.127797193950994	0.0742955654870656	0.12295879388255099	0.130090702414023	0.0174628840188721	0.0842466403843085	0.0686419342718854	0.181524311801911	0.017304060204148	0.0444564868336545	0.0903244753617532	0.0673366185124096	0.0703078680942923	0.08687079616990201	0.0132632534347452	0.0759499821251521	0.0542495567179493	0.0980809143546526	0.0497421841260395	0.395316208431621	0.0969103317282599	0.0724040769397804	0.0586358559771829	0.0613815569776397	0.269738408524194	0.080200931879741	0.164227867564791	0.06453936976818901	0.073774135818098	0.0124728198010641	0.0731528884424822	0.0217583948773269	0.0528979611504738	0.10639243256255199	0.0230219659025495
P13796	0.585020229207929	0.7374315639541049	0.793686108622871	0.48642211394775003	0.7417261063468309	0.5086320222375851	0.57534718905235	1.3802445988253	0.9637272132434129	0.8383571701959799	0.9656993744114859	0.9010392557909681	0.46927647531086697	0.6854125767446511	0.759526381083161	0.7531307680055469	0.816790412021692	0.9878710323999649	0.965593125097454	0.7832018725935441	0.669594006232457	0.647135617313556	0.76971588323256	0.8060272157996149	0.6779885567592621	0.863210249758718	0.7588524379647429	0.676472663542936	0.814529744642228	0.558329238848472	0.6915669119160991	0.5886245752101589	0.852822255350271	0.8069311859920741	0.9324613349972729	1.0459697099079799	0.788016136349304	1.0117151560998499	0.9664008239217869	0.798270920400063	0.659090388217425	0.672700985230204	0.8299034326603821	0.6886697670564599	0.666033910247281	0.783698794014328	0.850252701693389	1.0	0.8671160629585201
P14151	3.72659252111794	3.18991580525986	3.4115687962335097	4.101723112710241	2.74804362279747	3.47603217507783	4.04688694115399	2.60472570124611	3.63305374236354	3.8246057349070095	4.205624578271	3.9869477393372796	2.7444976179794707	2.56438110362247	3.9210006996801696	4.95666676036016	3.8896379634034903	5.07762001170354	3.7192375471825803	4.5018605520861605	4.70915640815966	4.69792696503734	4.3716679669722405	5.6334296724470105	7.53585630081949	7.86279866618325	4.55329834569524	3.67988054304856	7.1157958766293605	4.010605156057109	4.92074785873702	3.3394005071175297	6.1650891124119696	2.7353436898617405	4.7704627242295405	5.427761636484179	3.9542396569296603	3.99069511743552	3.7754037936577998	4.704698414603951	3.6629073491081603	2.8401987775526805	4.32742210160798	4.23772877458647	3.4504651040768795	4.550746134484	3.68890725745919	4.04520113897865	3.5792639297607596
P14209	0.129031367968446	0.0961240631237995	0.0487419434442905	0.109463419741161	0.061811297354973	0.0575682291721601	0.111907420233091	0.11287287227051199	0.0135670754562442	0.0229450958030979	0.161540983481566	0.0869715184169395	0.11082117899003	0.0835897740487414	0.127872047515437	0.0743167402160572	0.0725048415658048	0.10378616157607598	0.0517702599467103	0.0475322353742789	0.0831255994872588	0.0621927803046961	0.016872277485209	0.0593015748769	0.15511033213171202	0.160860138181781	0.137760309995848	0.20991927501988103	0.21278297582926	0.11913771029362301	0.130651487785744	0.166037504252282	0.163655159554066	0.136421946764234	0.135309457375293	0.12549838413501802	0.200549474022553	0.159093500893914	0.182271100537284	0.124521867661072	0.0485966626594133	0.0730855539971949	0.0742495116759743	0.0788603823353738	0.08516482898711501	0.073834986031588	0.167344306288908	0.124499666905953	0.161954282086734
P14314	0.0755328153301847	0.0450791346426162	0.0516468697718613	0.0370883054935981	0.0368965601722744	0.0649619241762783	0.0878794301681314	0.0589399872997373	0.0277299452941999	0.04447482093061401	0.0577492664615682	0.047627211729432996	0.0677991640676765	0.0562561739587111	0.0662086175238767	0.0729132117191819	0.0490692941085893	0.0676484634062674	0.0331039541673164	0.0502450632470232	0.0584091762989811	0.0351141614969207	0.0325549785449581	0.0530577633269107	0.0891178496165257	0.0528017811457956	0.0440701764910442	0.0364328445591211	0.0598910125463694	0.0582658403732057	0.0400094520503912	0.0605610908287479	0.0285314301559069	0.0556223104677455	0.0550797238802749	0.0561811391587783	0.040505044134909	0.0392274857507627	0.0561682468959891	0.0387360349342357	0.0609578238322537	0.0380296137986648	0.0438431616933615	0.0208135243283927	0.0545768339941984	0.0462024957299533	0.0630703394746548	0.12400030264500699	0.0460738198266375
P14543	0.21091700099876395	0.31233714874632396	0.290873479285641	0.22136685934142702	0.270140990949511	0.262662776303817	0.35084304547191403	0.262596142730683	0.23075648746375502	0.259334260250111	0.305160247490593	0.261937140299109	0.33568553552982106	0.21650432020807	0.326642459942874	0.265577948299932	0.562356011536844	0.344711211854204	0.28102919558422995	0.193548911324942	0.23659822750679602	0.48334802158740503	0.14143911319160002	0.20958273121387302	0.20406424578384696	0.19622568669604604	0.36633538078816896	0.281633493715351	0.277286976346537	0.20942981876841396	0.228181878994642	0.32931251556247604	0.244316891794625	0.278668580832155	0.414821224643568	0.332753635262305	0.330026181898076	0.273194623340807	0.352942696461234	0.38740911921608095	0.40179347158010104	0.20657801326338002	0.27148601646005804	0.126408899292573	0.27440016190569	0.18476682432993102	0.282449510627927	0.18532024086113602	0.246355604093703
P14618	0.31846698153132597	0.517843875080891	0.45124095732381503	0.17127578391526996	0.519830733137731	0.166771724362103	0.27008352837218197	0.22873933265028498	0.36560984796951795	0.19124083172554898	0.364663588918582	0.286506599329278	0.113008196596035	0.230471534142773	0.275227308813702	0.19469320066335	0.839656816391637	0.204954833762687	0.21919586862526502	0.44000074402503797	0.341250469644396	0.451205850830824	0.32183375593264396	0.220466040462428	0.1330598565185	0.262486148629672	0.29267199886019896	0.296069782387728	0.46355949048185796	0.22108457180493699	0.24892078955895897	0.15296397221024	0.456720071958502	0.26287671555271497	0.233175180619817	0.20202651337644603	0.35102866175306796	0.38792682400459794	1.39967958597192	0.23547595645225397	0.24506680723305801	0.333215590532094	0.278115093327891	0.11754292382639199	0.236650276214105	0.25521568057975796	0.37272712109109296	0.20263744050903398	0.477479076890522
P14625	0.708057826756725	0.7676512783288421	0.545803595890744	0.648309808582111	0.836399302859779	0.9049082431137991	1.38029888708445	1.1024398123148202	0.9410878411708579	0.773105223280192	0.795883162481463	0.9807711022407339	1.28988367252814	1.1432811698948402	0.8191248239894331	0.9797041159550649	0.9922929774099742	0.9850578114385259	0.912613304383898	0.6556564014054239	0.940059672464473	0.782266400488954	1.0011702750146299	0.7592191179618929	0.924930239016985	0.817744052208815	0.638399104656405	0.8398182209991741	0.8765886519897209	0.6974836088525401	0.9795521222372522	1.1061913228893798	1.01405065113363	0.7473573110923241	1.03233300760938	0.884487349044192	1.20970337353858	0.957235250420832	0.773428891526193	0.636671943817105	1.28921396024277	1.0061191626409	1.06169585379449	0.778971209186545	1.1225648559713999	1.2431540950958402	0.799458456657073	0.955500111646481	0.7741416010774029
P14780	0.0814507473803599	0.128226145394284	0.10666765602563301	0.0933178832082246	0.10092755845007499	0.28449572785614197	0.0477732733091326	0.0737998489270495	0.0460506040220008	0.12493516789951802	0.147273105031013	0.0776487652226306	0.1503378162729	0.0560060895552249	0.36711572989204705	0.0745065632290525	0.11827496145501598	0.14599996300606	0.0371806074085842	0.0360182521089683	0.0741438106393794	0.125045926043919	0.0793851535579611	0.0503334929427776	0.0655267212244155	0.0753498205066665	0.0365883584711296	0.105733323416728	0.0676189797663152	0.0582139482809327	0.0837912104618908	0.0961805562861882	0.0443381469912786	0.161672456836232	0.0745307416695118	0.0378244313231348	0.0627474514861838	0.17664919729486	1.62565637810332	0.0699481913879906	0.165523800792978	0.0560462659948401	0.0487259291634136	0.0565276526228446	0.102704799454318	0.0609019710213076	0.11779732990590598	0.0979511794235843	0.175652261238046
P14923	156.20522241658898	153.579012748058	179.613222531242	161.401039899067	132.680868981744	170.75019325179198	127.182374542945	121.290453592237	148.708888248459	147.561798526698	162.818988938921	146.396757972565	149.73605609405502	143.907749669669	158.056673832288	164.844306392836	138.051199080249	0.0368308300767456	177.94950468974702	170.52493979166098	165.205605134123	168.043409830539	175.730789571514	164.122811326939	158.843411728386	177.912034863926	168.847099338623	169.111484970938	179.032593592319	167.36664845567302	167.116896505053	154.709378896162	176.330515438503	162.703974462079	0.109406358288497	172.431242040965	180.948070834064	171.025063562354	149.166832831786	163.253626972207	191.265659433043	153.58459842471	170.412542395347	153.60362575129102	178.33857313782698	162.523869602181	168.460977082217	150.763473682103	159.834149464662
P15144	0.499096033720989	0.532102882616988	0.571998453296751	0.5633426112760129	0.7223139783710809	0.5604768922610479	0.512232219621704	0.620304901319592	0.669441290061055	0.645489482358639	0.7809525261805551	0.643927322331772	0.6184622549314879	0.498221274680205	0.5230955525815759	0.666312505270259	0.938718904907897	0.642672173158543	1.1313149143530201	0.544839745817551	0.522900523791633	0.6005620205035329	0.6223201514855989	0.78031838739028	0.6214648023704661	0.845601009043604	0.516057976122296	0.457525463744319	1.0	0.74755431576315	0.660917248515081	0.6475375340620961	0.8807361254288479	0.8119060851996751	0.824199327360419	0.7151426161392109	0.823818407074605	0.754090763495601	0.598059427942835	0.607533820031663	0.8970816500438579	0.8131179332675359	0.836443942134686	0.52643790071157	0.6059357924009261	0.896742663126158	0.576819646792162	0.628911086956923	0.6679901082603921
P15151	0.609760804428419	0.600138327267249	0.9105438138670879	0.38261821197713397	0.463789175064818	0.628936667181248	0.6171680956247609	0.270366739880567	0.5736473710952359	0.48292689594838395	0.44676016819601	0.689625466801951	0.509143740262216	0.337570179935728	0.735859393947854	1.07388106548238	0.730100226828098	0.46653225535234993	0.35851993068610705	0.8878861954964951	0.542761288041196	0.48313505633190706	0.45630363760483705	0.56766651948191	0.8982831385780581	1.03125277665719	0.625510731094162	0.7366264090637771	0.44068673351358206	0.40221049350429794	0.625840411511694	0.957801578867999	0.637659764202578	0.990546243208846	1.13690216900756	0.566687841266866	0.34074509572565803	0.209566809556587	0.38842633522764003	0.7034735404677409	0.695797384381713	0.4142711201149721	0.42283806511051203	0.398263712664989	0.763188567659338	0.45339598373578993	1.05105556471925	1.1029159108230702	0.46443116220767294
P15169	9.732788245052731	11.6944063055321	11.573012748643201	9.29587694552569	7.4591300278028205	15.1211743193863	7.627218069354219	10.216696253105802	14.265932566841302	12.324308913242199	15.215963372002198	13.9474033837376	14.442479530985999	14.4351062233504	12.517731919549	15.448089121248698	14.684622081488302	13.5774148634924	12.7520498495159	22.0509441775635	18.6917143678034	16.0549831272649	22.282767700409604	16.5398536180689	12.0315599250128	14.1621312471595	15.6346750676991	11.7964311663644	21.2469017244971	16.1352465584314	16.195723468450698	11.8145759466369	17.3000296606608	14.3033059182835	14.184336209907501	13.101922723123	16.910352936868502	14.7631866496744	12.725697168138002	11.780456786140402	13.218310578107099	12.926964832995699	14.181565082112598	18.8274450095118	16.475515512214102	18.1236688518242	16.0462331972371	14.2327672272366	19.536185726556898
P15291	0.222587307230037	0.155764891580868	0.19267220189529397	0.21853849092067604	0.17252615331847002	0.14155557622404003	0.44430197984333203	0.362378718033581	0.398653595025298	0.33647274317896003	0.38475027924654903	0.380725913527081	0.29419819094104	0.31932183361884603	0.29092212961008096	0.455813212656117	0.17610132049882396	0.43564231568610295	0.307752505861967	0.15994737001833598	0.266491038079873	0.117033065020197	0.155831464144074	0.274519642474845	0.239546173607736	0.21472202789168104	0.543002644225587	0.322890385279181	0.257946552801799	0.20906175539811603	0.21661180481168402	0.37497062856621793	0.26054233600408105	0.20936034165319398	0.27720677976744107	0.392295916773407	0.263472895530768	0.324346488747135	0.15731442841348903	0.25361272218429	0.407350149907389	0.201606842934566	0.20755191060084302	0.24197886348963	0.41615571429642206	0.20804635853179498	0.257183047951235	0.208110886177797	0.24550738204244
P15814	2.45858154787767	2.9956242017934605	7.27173982741434	2.11949324929475	2.61655682681236	3.21919535457691	3.2114091755827303	1.2762006261451202	5.1159501974536	3.13665509322544	2.04618147022832	2.15023808697727	5.99843026689958	2.51016905705676	7.85322070983513	2.72745500370089	1.98130099437174	1.6649660664680201	3.69460306813022	1.93611957657143	1.60321789289898	2.24799544288982	5.05247952018724	3.7274037946906398	19.699901105479398	1.3845753182623601	2.39037766215214	2.15075114470043	1.0777640209688901	1.19939877112622	1.1090903878381297	1.01707225548062	3.17200767892286	1.90876829606081	2.52230031748274	2.20682802753392	2.8516970019997503	7.2264816594313	1.56600879662015	4.41740634308481	4.49807589335011	3.797949890049	2.5826444490867404	1.7530494646821397	2.526909325318	1.6236947832821598	6.359186684186819	2.3044018239897794	2.7842016529442204
P16070	6.095475090142701	5.49025717230305	5.11230114856318	6.08449280352818	4.37348197547844	6.7706312762544405	5.5833402990065	5.46068540245739	6.579892587461259	5.00175749669981	6.010434099720559	4.78424927922309	4.86998456339213	4.402016930714121	6.410867551067059	5.105920491703441	5.26541256457889	5.2189536768613	7.55325293784795	3.39349820014469	3.78708864676111	3.1509161834548505	4.1228829399909	5.958891966388349	5.83971206119075	7.25322602883128	6.00997513246905	5.61714657314545	8.23402487241691	5.7117623543375995	4.6051119260029605	6.82536008501057	4.08478504716238	5.50993622063352	6.64221774842338	6.34364987625008	5.08474024586979	9.73584674204167	6.36715830040292	5.18817668199791	8.03472350993722	3.9708240264574997	4.222488994057319	3.26505915944221	4.16620443591608	5.08308439133682	3.70849696702368	5.95660734947563	3.45613723623074
P16930	0.30558969410729103	0.287522127226846	0.472498411520219	0.28470987957759303	0.7927342647122181	0.255853043237298	0.63649336071838	0.21682927331377103	0.44556490610426397	0.7557274864672751	0.39894324718942603	0.319925937898522	0.380866158226579	0.24020450652095102	0.365946688209604	0.329160225239153	0.9753667449082131	0.649072124730112	0.992822462094578	0.319249396213892	0.398681017526024	0.352355343783059	0.3376385638124961	0.517250722543353	0.433552077254073	0.48640599706887105	0.20007442449896998	0.23356465721919298	0.9929712551877409	0.646623943138612	0.297779550037226	0.707490329345832	0.309044762478008	0.519379115199331	0.778111350498593	0.496153859504792	0.9750956646275841	1.06527729504156	0.379347322531049	0.618822170034289	1.18728943689409	0.489392758817724	0.497810363732808	0.411870211744884	1.5670653094572402	0.49363642021409004	0.235545407538239	0.673970130414162	0.303751365135384
P17301	156.20522241658898	153.579012748058	179.613222531242	161.401039899067	132.680868981744	0.0771960238522838	127.182374542945	121.290453592237	148.708888248459	147.561798526698	162.818988938921	146.396757972565	149.73605609405502	143.907749669669	158.056673832288	0.0176033954521179	138.051199080249	136.277729042244	177.94950468974702	170.52493979166098	0.0855883483987889	168.043409830539	175.730789571514	164.122811326939	158.843411728386	177.912034863926	168.847099338623	169.111484970938	179.032593592319	167.36664845567302	167.116896505053	154.709378896162	176.330515438503	162.703974462079	172.234308029105	172.431242040965	0.0886284713392641	171.025063562354	149.166832831786	163.253626972207	191.265659433043	153.58459842471	170.412542395347	153.60362575129102	178.33857313782698	162.523869602181	0.11089295344988301	0.17401552716515697	0.10570335182206302
P17813	0.560526805816532	0.505527954776571	0.552571394150897	0.6784877962200629	0.536196463103186	0.900499463524972	0.54305532336645	0.552079786787609	0.54156798613984	0.534300477257993	0.7236602837068691	0.606425767383057	0.666694237389316	0.628122928988534	0.41633587439955705	0.905926113312908	0.6768953175494671	0.619572820888796	0.428710543890463	0.282110799033942	0.35654430127964293	0.438675529253288	0.37000398218581393	0.381312219010918	0.5402268006027501	0.615684091733094	0.503060871554	0.567862952516625	0.727076353482402	0.471823780415859	0.511772928389424	0.454852160860767	0.76142297744727	0.573107302493062	0.6101084307561899	0.35207632575560294	0.352588997092935	0.46609374396579706	0.461770878130081	0.401090944559908	0.631138233572171	0.434507298322165	0.4105830333754671	0.37137698046892503	0.513214802377615	0.5229389677205211	0.6347936964503149	0.29455294349949895	0.23065004653565
P17858	156.20522241658898	0.268823978552426	0.0309363966866352	161.401039899067	0.0996023462164598	0.0518954971574974	0.0663865470959114	121.290453592237	0.0830384254798905	147.561798526698	162.818988938921	0.11613922524204301	149.73605609405502	143.907749669669	158.056673832288	164.844306392836	0.110638612893865	136.277729042244	177.94950468974702	170.52493979166098	165.205605134123	0.157845172527828	175.730789571514	164.122811326939	0.0954512273616931	0.0485521551966256	168.847099338623	169.111484970938	179.032593592319	167.36664845567302	167.116896505053	0.0542214202797914	176.330515438503	162.703974462079	172.234308029105	172.431242040965	0.0381885462841845	0.0543113455505351	0.19570357272715502	0.17007799428267	191.265659433043	153.58459842471	170.412542395347	153.60362575129102	178.33857313782698	162.523869602181	168.460977082217	0.115140554615429	0.11627761429030001
P17931	0.0911218323091768	0.0898627341548512	0.143973589459101	0.0827982362366505	0.0925843102899147	0.10444320220458199	0.117680818924341	0.12121767331820502	0.10217037002074002	0.0745612116572803	0.0939440668209353	0.0864043746736723	0.11897354199575501	0.178425843722256	0.108957127577344	0.136782003354227	0.10471759013406401	0.0920563922164751	0.0806571286514094	0.10390505457325801	0.139116935929454	0.056980672104495	0.11232405240231501	0.0776627060586598	0.10153389717597	0.090819643668711	0.102936580766047	0.0714518100664985	0.112597139169147	0.14675567108166598	0.146785130048225	0.0874863663941699	0.129248020126739	0.0548750572529794	0.13983211481180602	0.18919852402622897	0.167063090847321	0.131083416565892	0.10960503803070899	0.111867586041312	0.27366901198634097	0.133230308382249	0.16523209951894402	0.0776376617951188	0.0471687117254199	0.0708682543634	0.144158207754708	0.144484017944634	0.10012839894052901
P17936	7.751578555346769	6.69418374928525	9.397446385164079	6.81590985863883	8.4230792950537	6.09589047663337	5.096230774742071	10.6573415278004	8.37765974676703	9.44496301445834	10.611121065292199	7.31436027928994	11.7845599757617	9.13544258687307	6.69094900012039	9.59747402347959	13.271615296386699	10.6060279943231	11.1372950518236	11.0482627504844	7.7791323181647405	8.07207575329966	11.2325474611534	7.855033049668171	11.7785813609162	4.474740717666941	10.526323682831698	6.359232836168151	11.1168160624181	10.30787004017	8.78317882532211	5.753679758435299	7.871514268516901	5.96386861776372	8.69221833708112	7.98074152755649	9.025004017812641	5.5154146192971805	9.018787410091198	7.18759144351323	10.5036846590258	7.58679202811975	5.98270817910252	8.40621666131521	7.5914654713629295	12.1023670234835	10.450989586132598	10.9169959161378	6.33374399474927
P18065	0.0827978941309905	0.0392507044761197	0.0643601486855937	0.0370292152954369	0.10852886685990401	0.263901606932082	0.142092269296905	0.24055279397861898	0.0842215737612066	0.0665235934168079	0.0756012854871852	0.18701696099977103	0.11538599161550399	0.0697263451414852	0.22963991771342396	0.358581855318511	0.11991255021157199	0.0828428833749235	0.170154426409888	0.0637799800483812	0.0905159679094747	0.0750475708975187	0.0631924127169885	0.0432545894883323	0.114589043537984	0.200213860051371	0.116433847962184	0.255659616341803	0.29976698573416305	0.0932087905508095	0.0249044152716639	0.0427940913442823	0.144592919507536	0.0369507561014025	0.239956517814745	0.245422294424138	0.16941051059787102	0.17880390459769302	0.024652869422055	0.162479647956542	0.0895027325022971	0.107885189225379	0.13775040745814499	0.0977049174667951	0.22988359280719	0.0538681091472354	0.24317927827580899	0.0956651638988797	0.0950233654589714
P18206	0.5673810370219899	0.6607900404367579	0.43433797797696705	0.200187630918369	0.7389213250395159	0.196774629669226	0.33111028849828	0.338976662871368	0.32914178251506	0.265678823336432	0.5850701261470079	0.256429871601432	0.22217567165427	0.17564990684356	0.39832565313660895	0.23264656004347398	1.11984972885257	0.285510819045825	0.259799609496435	0.740843352381027	0.3592901186819021	0.539875579810894	0.189494546843508	0.201420667415971	0.18032130398149	0.25258158903941696	0.25943030576846104	0.244184959942636	0.191000811837987	0.23908269450564198	0.245411020847505	0.253578054366086	0.31477013954036603	0.17678452784621998	0.23324189516398	0.210274193716351	0.298274273182779	0.349342002139941	0.9854300210963841	0.215557214564935	0.292199607053044	0.222662026215088	0.235055937047837	0.189248069161479	0.165218572681413	0.20321100600226802	0.202595034184692	0.178194058192729	0.65411728418308
P18428	14.634469216054699	11.3951879915497	10.0891880390873	19.287378753538498	13.5789600850896	21.601294060229	12.403784151700401	6.715113470988129	14.559905673910501	21.2938300149192	15.3943952453748	10.871135159104	14.3492305520767	16.108249034049	24.4729279608598	9.63463286205507	15.4466973710446	16.9692883038615	12.8348970147366	14.1296620266263	13.9032952460937	14.428430688466499	8.511556465769461	13.872414231428001	17.9546286201118	16.698364389339698	18.2775133968785	16.658466397011303	22.609616089239896	16.697326873733097	19.893786058746898	27.4562409474611	16.6753201080923	16.350744877103	23.7127036265241	15.577198773955901	20.7003810310419	23.0116379183051	15.757670279937802	14.7663547895768	23.1572017009644	11.9652485585164	16.7151508966967	13.862005033817699	21.564938423368396	13.6550562885514	11.459739162183098	14.4612457532816	16.8632102963039
P18850	0.0191821982970223	0.0550328527259716	0.0476177244641986	0.0726458822211117	0.0456390297146304	0.0653646160440073	0.0545618193542224	0.0216740593175113	0.0910126449898057	0.12140650508111801	0.0287585823043463	0.0405315682091476	0.0316260762696093	0.0315615895364686	0.0760777430167208	0.066646241485604	0.0423282157176671	0.0497913625876925	0.0788497502718913	0.0483163986055404	0.0287934227683603	0.0522128475186085	0.0329779842012873	0.0510329693855705	0.039735142834087994	0.0591887820496454	0.0570281004037107	0.0486615443586912	0.0904885636215159	0.0413136164075254	0.0499493950427123	0.0753386920856699	0.0344063665110851	0.0659776998513686	0.0800556870224514	0.054858182247354004	0.0404611024877889	0.0738575053555324	0.0937626315294048	0.0329654334141163	0.0259113723349508	0.0365232974910394	0.0258385743730247	0.0429290052168029	0.0631724520466828	0.0258310167897547	0.0754995190605835	0.0678151798615584	0.0712680471346055
P19013	0.6762074043979479	153.579012748058	179.613222531242	2.1824731129147197	0.133994033926026	170.75019325179198	0.8505415313335881	0.7746273454709001	148.708888248459	147.561798526698	162.818988938921	146.396757972565	149.73605609405502	143.907749669669	2.59022995224377	164.844306392836	0.506997321098961	6.03636840583024	177.94950468974702	170.52493979166098	0.5808933188940699	0.939393204850067	1.15747106820103	3.2144983675872405	2.78848770198784	0.583627552609675	2.25646832318979	169.111484970938	1.08292003036609	0.687478977241708	167.116896505053	1.28325460035561	176.330515438503	1.50153247895896	12.005125246745699	1.8252852496346497	2.35940198673206	171.025063562354	0.315679800073459	1.5507056625574898	0.0816417098818034	1.0593666129898	1.78835666089374	0.508885137118019	0.217232836872522	162.523869602181	168.460977082217	150.763473682103	0.089839088869641
P19021	0.0362014795253331	0.0157830384748392	0.0331103308507062	0.0311414977593073	0.042395621161906004	0.0624771434790238	0.0517838591421475	0.0270338235550284	0.0569353090725002	0.0655960257141295	0.0692344641706663	0.0367695654859775	0.0513470146051907	0.0718342440573694	0.068230158134698	0.0696676691870216	0.079602448716911	0.0357302603700739	0.0892452650707212	0.0912579994928882	0.0767628351050898	0.0788568786911813	0.0788828343410702	0.0737639825519161	0.0556907510166244	0.0825628481991942	0.0654899972161113	0.0662400619406415	0.0402470478074387	0.0758978368792453	0.0621774639836049	0.064673617613742	0.0695323180434398	0.0697409178218342	0.0519543437054828	0.0695182952016968	0.0773458431405258	0.12379605587472901	0.0586376128416627	0.0480574584143038	0.0709267172677894	0.137846345644382	0.0889041421622189	0.0715483995705028	0.18816476902204501	0.0652018850441181	0.0419203104700233	0.0325963435316089	0.0614792418724009
P19022	0.474839605234202	0.317805184533368	0.463309517471334	0.312883962464001	0.616376036691946	0.324633073134155	0.36512168035919	0.311978311371803	0.42562426712645096	0.484426626465557	0.527186986538982	0.373747896059189	0.371490913798637	0.349655508734198	0.34933059277392703	0.7021071666151351	0.41912660324429296	0.650841107665817	0.36161100863089396	0.172081439414335	0.261040068954848	0.0671546976153086	0.125634508484494	0.20200104367373198	0.282316646368582	0.295139126482799	0.441215425180414	0.241482685035271	0.389897765888915	0.298231710860687	0.18241762251395002	0.35199076947896	0.176322870301756	0.35597503860615903	0.198956506041591	0.31444801982775705	0.24013092983373396	0.700576330250637	0.24811599873753898	0.264373982397827	0.473649010444555	0.352012882447665	0.2100837828289	0.21282725857181797	0.5781757126473829	0.25097502281968304	0.41332989849305707	0.20606249619387002	0.21034113590023604
P19320	1.2936857786129	1.0166335114924598	0.47863859024605393	1.04540193830754	0.715555469196827	1.2040033789776599	1.23830065437524	0.8772999431496971	1.3826657300693102	1.28055700928739	0.9718809208845921	0.688256265702866	1.04746869299491	0.9235382566616229	1.01232553797728	1.31003738370295	0.95574976655855	1.2680311825281	0.8118002292810992	0.7786652778199279	0.810613742347559	1.0014924882133298	0.788354950913465	0.7320936362663241	1.43321992677677	1.47908634574042	0.962786813178573	0.790700512802909	1.1589669780708	0.5807652548178439	1.0710580475782199	1.06039643544773	0.8446718535787471	0.831182914443682	1.18450888284534	1.12197611088548	1.06805666031276	1.1054545784974499	0.7951694263001591	1.2135970407941201	0.963911801534702	0.885699444184718	0.924144915509595	0.931175144402899	1.2798513615818798	0.825576369872486	0.952374951118393	1.1096276174640902	0.477713996739815
P19652	124.97401520153	89.9885640328561	167.75492914505801	122.162941175989	108.979608733008	134.900601101332	46.5649777894536	169.31255473227301	139.83491083352502	144.921615647188	112.296759977584	122.691927214014	156.14043447263398	109.689832818576	177.758894749607	130.635897724185	138.172661785289	98.85016109179209	135.310760226692	167.397214409415	125.362919088558	95.79696619739279	143.28046778492902	131.557582691073	93.220377150299	141.912995521603	157.543729079826	68.71005944241979	203.106777051088	155.54956792178	121.71721515490299	164.73744568476602	170.1656262892	127.08079504248	0.8654897436199309	64.3813719058182	155.632363023104	154.942423767432	95.6723803476935	76.9611116529986	157.114819267319	86.34547123093171	143.850197880736	87.64349660441721	50.2140003447992	97.13336375957729	103.561361012215	122.33501694996599	91.57624045750191
P19823	458.710409154775	533.431372213339	536.878962698414	420.18692750690496	459.232250254078	473.141250662803	298.34973251815103	367.366975833079	431.495584942994	447.849214594253	434.81832772298696	318.64305231989897	334.980684011648	353.080102034437	369.75741512670095	467.567998051175	453.778592876137	366.231595514989	464.165757093445	537.877237826625	450.538599244149	413.42269794081597	661.1931929003321	459.758349389852	519.183097481474	475.82533741172097	495.884625154543	461.02678818322096	621.942136786319	465.51563212682504	431.248061591228	352.76056407181	550.803301511728	411.984293222152	448.651385111668	378.475151085979	404.75953137047094	436.43443079152803	379.155369426669	386.74322286331704	392.05938791115096	474.446349107406	475.237230651635	415.785403309614	324.480365187278	444.25773794705805	449.873880819691	367.580814521055	430.360610935071
P19827	235.142958712102	289.73399392592603	276.547043290203	215.76574108078398	204.983893627824	238.146970186563	145.019792462744	200.31734821048198	234.186358811188	266.922740445076	292.02708214995096	128.702026129908	135.920905590354	207.716979480575	211.626206773811	281.044869812894	239.12893272345698	180.219340431686	288.854957639876	316.061836312534	250.912546688178	223.60832399806802	311.250487614589	293.682094305288	295.435651943831	262.408529890874	286.266242865699	266.201730447601	344.96887954383794	281.158149257621	268.30270538879796	216.90847685881698	317.471481806035	254.5037501833	246.79475859146	238.375665177502	240.81446656671298	247.697064282291	230.888207619431	213.31567613802602	190.922008571494	239.097536058733	265.34983639099397	259.69044437769503	102.093717909318	246.608165297486	314.501018405431	231.822384289033	308.921395101114
P20023	0.16805207116618398	0.0700855300776208	0.0786034202349978	0.14949603840299402	0.21290993526193	0.18835403324706898	0.0856968857470386	0.125332273394533	0.0665376531572678	0.0235787710020856	0.22000434595311702	0.0936721245719131	0.0756695864661316	0.0934187857846467	0.0912423074440038	0.15279272188961	0.124674514510878	0.17260363347749802	0.158768629089279	0.0688528602378335	0.0938726545406325	0.0642649495549373	0.09285055425525	0.0997318895846714	0.168933609312223	0.264477682059348	0.0896584496645742	0.0794463864462892	0.37003767024051004	0.25311312929590696	0.108024790782166	0.0809069898751846	0.0944070814586089	0.0736962161438014	0.1413431992371	0.0813514254671429	0.0263751599496299	0.10192594712845801	0.0786745638142558	0.21888106903563198	0.14171482266043697	0.0359411632296158	0.06146904425192801	0.114332742947304	0.0219931265038115	0.0805450869299305	0.10399398408729901	0.106158032364562	0.0455728368096091
P20062	0.0378838047839114	0.0431678705084603	0.0402476733062207	0.0453622055566416	0.0427285896765462	0.10050272360557198	0.0814231467329003	0.0435680770503719	0.0484231939265548	0.0602766690360326	0.05425179079954099	0.0635965984915094	0.0653537608413625	0.0565143861053105	0.0674291277827367	0.0359531907318399	0.0889191808919536	0.0682889630262388	0.0528967469041549	0.0588944766909682	0.0404190333060755	0.0209292903409002	0.0559911579221117	0.0440513942410619	0.0202388480946385	0.0907775661418891	0.0418233814780481	0.0183963133113261	0.065390077376063	0.04716885303352901	0.04349020435715201	0.019822473793667	0.0218101505157767	0.024146183828681	0.0302956631621909	0.0286094883036368	0.028825720510781003	0.0483758481959296	0.0424456302060358	0.0732609788488809	0.0714436321133087	0.0518666779214933	0.0577418972868534	0.0496780497236234	0.0625917840357991	0.0450953048310114	0.0931033843678936	0.0824388389504123	0.0365286019399717
P20742	20.354815228615397	17.736192096856502	2.79315953000429	2.05981778371406	11.200032440844	0.8283615506093951	4.920919707680549	7.73510925868155	23.315165935991203	14.0323027893425	3.81832009850827	4.77140349882501	0.9929056335077779	2.1031942030435298	1.56896735232997	14.505026655798199	1.45128131224694	0.303404115071331	4.84336217489499	26.9767815239003	14.1563064954583	4.78157209912754	20.152156069176304	0.945479755405695	8.78425419081951	9.926864764667132	2.3753788010157	8.31740001868899	6.02802876636548	0.9510845541942491	8.5536538516671	8.42691861219537	4.02492268422217	2.63055942270893	2.17624805252397	9.23825243594684	2.6738492272576497	0.515684951578718	0.207209684772397	0.705750718417755	0.26301610749161897	1.68511765622565	20.036447407815302	13.4759926944045	0.8089906379533921	5.44847592177689	8.01007841443819	34.3548217439365	42.0691238206934
P20774	0.31113537487515397	0.210260870160686	0.220955108686993	0.18987529169082898	0.178939978524837	0.23246100608005	0.27498537208635804	0.14642310244297901	0.22784859329925697	0.141968630636682	0.250715747980466	0.18217144462563198	0.228208265642714	0.257955810085904	0.16238460075481698	0.27309404015703	0.274912101644257	0.189649431974871	0.192825404110388	0.238824205484052	0.36704311888081	0.192288580041173	0.296424972368507	0.174544396274888	0.28779056129677505	0.433390355871704	0.302409047919442	0.374067696086564	0.31303898019738	0.238420532652856	0.18384411761895197	0.39282144623186405	0.403313491929305	0.194703578922214	0.377066679224698	0.37590469347162797	0.361285781418786	0.33162728674985603	0.153173963037953	0.296374522617967	0.196010317461971	0.252966945440064	0.40333013399669	0.31979761152599295	0.413704642046008	0.30547603241778	0.290207554548167	0.173073267772551	0.145023196093516
P20848	0.180050107494117	0.162725423798453	0.129535814146894	0.178849725955801	0.14395523163523002	0.204186518799638	0.20878361434849102	1.17822015794566	0.341099132166659	0.24152886590690698	0.250082916210786	0.203354288823579	0.20954408513599398	0.191897577932552	0.26884120051856597	0.296579250639458	0.17902323754172797	0.193959225952258	0.122818588440428	0.11714243478277901	0.124451654253321	0.121779593080534	0.17729564885248	0.131853290248341	0.11704926523435401	0.146258010815558	0.169461209744923	0.16721036361521302	0.21480634431030898	0.0941816049324014	0.137668071442906	0.124482273682143	0.18101447189048603	0.10647805015813601	0.19242005046758998	0.151144643346836	0.13225662735652302	0.0690303703552257	0.0580244703294026	0.089471897298149	0.0761235761923315	0.0650475299984416	0.135755330649998	0.148086424228614	0.115744204001169	0.170137505877797	0.19771706676995898	0.17394355670626302	0.252913633779681
P20851	14.7588746127673	12.6598381844889	14.843784914979901	13.1162027559007	14.8584810419594	12.281413992841198	8.669307651891481	21.2154563147385	23.176712413709502	23.0114901228685	18.525235119875898	15.745744941022	15.9648149629908	14.064496767659099	18.919107550089898	17.255567735709402	15.893147975228601	14.0603203002563	23.3794151076435	17.4940061930295	22.1893164187681	15.381562749433401	26.5920616344841	20.2459323485335	12.899898853611699	18.4868431131242	17.3839694878301	16.4860128191192	25.443337779683	17.6686267361937	14.096186775295699	18.9392265580888	28.790163867904702	16.2221180253198	14.3374068449122	13.6175589504341	22.330697512618	23.461207317599502	15.9389552214013	16.279346333631	14.2487650089694	19.005592783058898	17.4586934191539	26.850825677304	14.0221383544086	16.470642132049903	14.924115358739998	17.287950115245	17.452715655525
P21333	1.8077124913242901	1.6720445386409	0.698058654251588	0.182471477074103	2.07449059849133	0.457778600255629	0.39791805980129896	0.28198288790038695	0.211435927763541	0.210526624122228	1.86705386313297	0.322092288215985	0.21946055483681898	0.190098533254974	0.896822474913587	0.392764988616241	1.32957392246783	0.339637997484412	0.29035930839092305	0.532263764707955	0.9350524896678231	0.680148694765383	0.23973368116507396	0.117364790730036	0.216031045748568	0.297998764227974	0.307605640139738	0.624707984583493	0.333528908856218	0.265190538834208	0.18274948678320102	0.24581347473706	0.383354862271156	0.22314450561486499	0.240961160362142	0.38280379476605497	0.34092818592199103	0.731080715767187	1.5702169992931003	0.302658333270808	0.735244175071828	0.145014631274566	0.22016698804436496	0.327101480798644	0.42463515002511004	0.51165359721185	0.20710604204466898	0.19038954472225897	0.858997878548231
P22105	1.5728505408562299	1.70245599378212	1.57597402471228	1.38169150826958	2.84191931522785	2.34957844281291	1.5390804117309902	1.91457252214232	1.9564149052250501	2.4221428961983396	2.2223069386572503	1.9571451903214898	1.74933717884978	1.3165709051805	1.70725625917131	1.9848403931378897	2.45917982592079	1.5821147753795202	4.54568901519943	2.05554538503785	1.5517651999027602	1.6648377048924898	1.50069891424485	1.91181291479341	2.7072891079038706	2.40963289400446	4.9191781810615	1.8855680975183702	2.56993421478024	1.7141415582288602	2.17464921859865	2.20326084288124	2.5764969696852598	1.97515084915447	2.53140489056853	2.39852680322548	2.41306775761299	2.6562986285748	4.80227907397393	1.68256439499096	1.94741052956165	1.2444548335151397	1.81303615763841	1.3845553633636103	1.84400086949352	2.31993195585429	2.54188064918481	2.16400406725363	1.4823621818494799
P22352	19.188461733787	25.817209418580397	27.0521507141844	17.960221263801397	18.6223961787389	31.0806495998251	20.1777142243026	19.0527694332231	25.870447854572	24.6811119876897	25.324707505918497	25.856914253992702	27.1132284626955	27.4997499155965	26.369043776248898	32.9604332387029	21.4316031357159	23.226813207509103	32.3615855111605	34.613611154893306	31.8178884787942	29.1469789233654	29.7008078148365	32.1108635731107	29.582972878130803	31.1528935959434	35.0404413728977	28.5203471574623	31.6535391586102	23.203841947601198	24.846208711350197	29.0361610571612	38.6005964981097	32.0839360359757	40.2855774928674	25.4216695998695	29.4142537752181	31.893757141656398	34.1329533646242	33.2368565190315	33.6669701622833	29.2088722663758	28.338677862098603	20.4848415797487	21.1626102795122	29.8047534091223	26.9038806899581	27.119760688997196	36.9276070275107
P22792	35.249775701251004	33.7230920937749	54.6845094560695	30.470966691831304	30.8005538598268	34.2335310795949	27.5966039358044	37.975527448878296	40.14226654709321	21.2598517453895	37.2774128617339	29.299041813099798	26.5552809471622	30.8479111700199	30.073510038927303	30.544827650823102	41.7616390057467	33.8360025021356	29.6223726572973	47.5304732097142	39.6513360001768	38.558138649038504	59.135052987452	32.272265039606104	31.809694665513202	37.13872817611279	39.4972878175344	35.3504089646111	44.548352256263	34.358627563896	24.545272106981898	28.542720969625602	42.6922218540135	48.3693084202161	29.666584254582702	27.659408291418	41.6373552824573	45.942630492118305	36.66415035834321	30.030800051020798	37.6256086406661	33.835298599207	34.048964290974695	48.135968319402295	44.008552518158204	40.4688061848256	32.877722775029696	30.5134446353404	48.1591070893789
P22891	2.05217273542905	1.56863977045891	0.746021999716308	0.48839330188702396	2.15807646070392	0.534543909929726	1.8414155043943403	2.47373246785741	1.06806526935966	5.09248338189232	0.8920526241551121	4.53193716568603	0.401292467528731	1.7375551748715201	0.787089592213833	3.2910588301430694	2.18773627926902	1.77584362997989	2.87134859062733	0.7381766100065491	1.77878754392556	0.532115333671538	2.10801882192315	3.1476296563904906	2.08065063962424	2.0372120574582904	1.13571785428733	2.48876277001295	2.78304767332981	2.6769830074475602	1.00017461968094	0.6194110983688771	1.62467766977347	2.00648836927221	2.17140143710977	1.18637119421274	1.58758322975175	3.02815317617714	1.70575434801467	1.31532161855956	1.8424711904875999	1.62192786521912	1.7825786011550302	1.3474456309707499	2.63962491848498	2.07638370259729	1.9940359805696801	2.03167069270644	4.505816507871611
P22897	0.458520813231087	0.33161907957584197	0.480175578022046	0.39982071186876	0.30992495520375607	0.380951924358459	0.5117933822124571	0.7186036678738779	0.7572445157689859	0.540953578653836	0.659713777052605	0.690935431759542	0.505475635422745	0.482536293499056	0.544618133406849	0.47966944936335293	0.418842327820891	0.375957638575935	0.6683357703030961	0.213750561689955	0.44287577076933293	0.22346807858591103	0.31275599765945	0.23217726396917102	0.415460197301137	0.490824137385168	0.43109406825495206	0.383326372639324	0.592059793424352	0.3828176043477271	0.318473285360703	0.5427209696255539	0.330512511098594	0.552981409301324	0.446928580118281	0.538253130196021	0.7506352212645021	0.590753272951551	0.468946971109212	0.551956797394938	0.555428230926134	0.327389053382508	0.42242795957090995	0.37826999630577207	0.606657247153533	0.432932605869499	0.457096312056475	1.02745765276653	0.500216090395723
P23083	12.4847222927564	13.3692961401899	26.603295876947698	15.357909657430401	9.782316867633751	6.68038457444921	4.4035095051585795	11.410758484393101	80.7102591653733	6.109351444662289	6.539363279745951	15.5772942792273	19.8417500456266	3.6445425331049197	17.379497102696	27.898173913858198	23.1933211068579	3.6753479111876404	31.818293258174602	10.7772222608376	19.288262205229103	35.205927013517204	12.6308635654379	14.977487422393502	8.18936705630232	35.1267687625428	15.4703412747586	9.910483567994538	5.93515833235546	23.5571123403371	48.06541374873711	21.9642212098576	22.1821164572225	14.3166845591656	5.88339867434276	26.640250485106602	32.4030995135904	11.1511838963741	16.116604128099198	18.3227102544287	11.843933803230698	6.914792305161639	31.472808366153	13.733190397768302	3.7132620248705095	8.68600116172932	8.34065708000274	7.5998405577526	9.84610059949394
P23141	0.0198366427978941	0.0371542246311558	0.0754488062598733	0.0243808956718111	0.0658417343010392	0.0469277522458067	0.0330119040037363	0.0241599536329561	0.0370506808377919	0.0400465150793217	0.0418921606376098	0.0364687087500364	0.0364438802435694	0.0176822177484901	0.0484737404739097	0.0430843452230374	0.0458443473608778	0.0392546057454951	0.0410003246024111	0.0385428889643792	0.0300303666541428	0.050379372497009	0.0303503510825044	0.0352567851336705	0.0452278739929929	0.0226818295553774	0.0434515452724709	0.0342689688446964	0.0202961652030433	0.0339660571607697	0.0253839678282785	0.0289791717080322	0.0855696896479049	0.0536717037219415	0.0353394337897393	0.0315728041766031	0.0400869881866137	0.0414685176477003	0.0263328282259657	0.0127050960766512	0.0516348135168753	0.0392857513895382	0.0163209297265867	0.0204157905821344	0.128450052844218	0.0210433781428927	0.0497660699028828	0.0307828725071002	0.025105758764214
P23142	9.79350972525519	17.3438083140166	14.225880853329402	8.83422636598826	7.95594803720221	12.677264485544901	10.3575181505541	4.14136247531604	13.606205235135	8.825582121962462	9.64115388867498	10.4232591555803	11.7824022670326	9.88235091843497	9.0133462684015	12.968003672784901	9.13677003894968	10.8526934951202	13.2156330874789	24.293004891964603	16.0717307224788	10.197520945912	12.122261231389402	11.5237970991222	8.18801593571668	13.3137380061176	14.604654999329801	13.449567388099698	11.7756501289601	11.500289695810599	12.9316559418907	18.0736898587015	12.417710989226501	12.346819993012	18.802159981476898	16.6269903256376	20.3293996065595	15.925660894277401	11.8584198198963	15.464007833192001	12.9699789358763	10.1164614825204	18.9495136976213	12.342865823554002	17.7687746887438	14.4629940807125	11.086496815050499	11.969388564816802	12.622476629061598
P23280	0.0445186464205305	0.0550200129425017	0.101749368008503	0.0371003743621244	0.0467244462880156	0.0825362276456753	0.17857398739014105	0.0594696927708268	0.0533886407029293	0.0376340579427134	0.0717812308196696	0.0488618621642686	0.0482084274708687	0.0589208232778563	0.0588757308691563	0.0981068293185672	0.0399008194633907	0.0590692805207209	0.0688856575748571	0.0627782221260646	0.0324830375494508	0.0497124969050781	0.047613329757493	0.0263203141725541	0.0511192720462534	0.0231493803267136	0.0603983866568309	0.0819046747258154	0.0605310234666679	0.0455058405845339	0.0301549945138145	0.0674583802399515	0.0702578931655847	0.11766469396585301	0.10081725316599799	0.15486668679989302	0.118321632513564	0.0437384001326673	0.0943659918161532	0.0273580233945333	0.0557247121132254	0.0490999794142488	0.0182882810898025	0.0038338667522899	0.0679889381102175	0.0448163073142847	0.0927688581071188	0.0933063782435148	0.12394012592421198
P23467	0.0492067441978569	0.0283961227277863	0.0442866219884464	0.0397221361133899	0.0319795757852754	0.0793758671574686	0.0564532981467329	0.0470231412179176	0.0428069415561398	0.0526831116283793	0.0586148989947124	0.0454599432517764	0.0526263360937021	0.0696022407562552	0.0998649495131029	0.0303879847466996	0.096987667579375	0.0352298332582244	0.0377474357880533	0.04820934710823901	0.0443789864521405	0.0507320835249237	0.0309860786034718	0.0841000321130379	0.0790718927510504	0.0509403612335252	0.0531172382699397	0.0449130676064557	0.0436507803463363	0.057246709883294	0.0685492579532315	0.0875168776149344	0.0960646003395035	0.0313244854473336	0.0609290196493954	0.0495390433345384	0.118641633490045	0.073356822709729	0.0523079592247309	0.0266718687865305	0.0809999937495182	0.0233258878326667	0.0302070647899364	0.0465845650305033	0.0781700909220379	0.0531610447265787	0.0434452930641555	0.0643892014785316	0.0225252269845796
P23470	0.5006483503461819	0.39848011203139094	0.485439421113277	0.479626832039247	0.39838370253097705	0.6120072603912671	0.563438873232709	0.5553340311615671	0.44559267084803705	0.557075681713442	0.6960158284187211	0.618132521403287	0.519673358860226	0.5202193240218571	0.5629947707195191	0.696884691420487	0.658524018312075	0.511493344453936	0.6216283272972979	0.49980273546679205	0.6048454041151899	0.473963698946774	0.45669982445874796	0.5863021167844139	0.683528151160369	0.630523569032166	0.9265193986425501	0.7286988460504259	0.6463092504029261	0.5413261199957029	0.5253984760306251	0.81001504518817	0.692086593671169	0.5319503306642429	0.704126883214228	0.677672251901375	0.7493027315022959	0.7342497370507429	0.5954089985400489	0.761554708543732	0.846492333784063	0.564620019739234	0.608413709847443	0.57519653640196	0.5750893854329849	0.678641813957348	0.42608637634853	0.5671290614867621	0.33921708925340305
P23528	0.45763885362178996	0.49032222720596	0.20595830507750001	0.199780306605606	0.324136410369919	0.192411874747703	0.26752812141765403	0.055198002163162	0.0736467232512145	0.117941854198074	0.24279391414074	0.106381509523056	0.0353734769048747	0.149994373100922	0.21338849348913602	0.0589253356569319	0.588242842280442	0.0625221122866963	0.0423826797645211	0.595895527136845	0.15669670917408898	0.517465748088074	0.0969983258565763	0.15428525074930402	0.11818139169173401	0.105440154420438	0.188592055325335	0.0820402652310474	0.102708521425099	0.16462805347309198	0.170904886136674	0.025684310569157	0.382922029175656	0.11265105282119099	0.0884126647751131	0.0570474970581191	0.126179456873104	0.0633922385103101	1.10341658068767	0.15353487796277	0.251833995537156	0.0867627655706197	0.04546183563624599	0.0721967144548892	0.11045874111663301	0.0566178809504052	0.132132395383064	0.10950742064641801	0.207911239749156
P24043	0.0534397271172955	0.0618565984503237	0.0456553377778382	0.0527395013794226	0.074732046231582	0.0984492563660265	0.0574250758926676	0.06465953952838	0.0611509226687102	0.0622632261390531	0.0406744995482496	0.0429929145112468	0.0650951354756384	0.0472714228552136	0.045687021369035005	0.10378484226700802	0.0771683404040264	0.0408978092861515	0.11701926726154199	0.10163147069275599	0.0578172254514111	0.0582382059668363	0.0600617464548613	0.0307793432883751	0.0571841145750257	0.0157333387802624	0.0936659502293193	0.0773342639685873	0.0603890116890301	0.0424424614810236	0.0432135928824671	0.0561616884278304	0.0766303943515281	0.0435558942960644	0.0853086724983027	0.0704520603580243	0.087341347259038	0.133040284053349	0.0965057152191126	0.0691478027296123	0.078615356808754	0.0330123110487767	0.0676227452618851	0.044181417686032	0.0869590963263899	0.0329350261389096	0.12841323352527698	0.0690438447726379	0.0818858863382451
P24158	0.5319198280094121	0.41159209891084403	0.177942962403064	0.379235293588405	0.28311901819137203	0.586557537066637	0.464527309419182	0.27351646837682103	0.550265754872481	0.33986080626137505	0.597334100864235	0.37483107121792	0.302724736602202	0.168988283545697	0.38578026552949707	0.402651525798503	0.41083721086326896	0.4280182010183421	0.259197476927241	0.232834803924928	0.22197095940062303	0.31576167975912395	0.37225919966192106	0.29528607364590004	0.4248992758368971	0.729311797537648	0.308966652387911	0.256571181201168	0.287618153559514	0.31739742214755295	0.42917868805888104	0.20637509162133802	1.2794681563338999	0.264828295372873	0.343950756817638	0.355991891169497	0.317909679571813	0.502497733979405	2.19367329950775	0.310748505015794	0.346668389021654	0.223744221079424	0.696355355487376	0.238975145093409	0.346697423750665	0.359608815312699	0.12366184862362402	0.19455091356347895	0.17398217837051702
P24592	0.9123051140114771	0.688513700904948	0.665348600874781	0.760970151634246	1.12721795262792	0.671814397858319	0.833340299006496	0.682214723120021	0.8796333573035621	1.0552576490161898	1.14344695078017	0.806972263099861	1.1424186656189799	1.23817882285271	0.9378610724823292	0.655436564821842	0.7132391407775329	0.41826020864582003	0.433517797724645	0.51749878361696	0.6416761332243021	0.28819912770816497	0.8795856088680841	0.814005298651252	0.458829291543674	1.2453599824336499	0.9822159191566221	1.0769929039061898	1.12560019733171	0.8641758110161891	0.46296281817052404	1.8798243675935802	0.8923878377764749	0.8329190601278481	0.41433656310214795	0.27698286245882203	0.177766340291439	0.8355561916315121	0.430659709597101	0.0953445404002131	0.5243654198344461	0.993880837359098	1.24623564510275	0.5050976898988749	0.792050505580499	0.644287818438304	0.56919318937893	0.543810632804873	0.250150187308231
P24821	0.650449443908385	0.7619658222083739	0.5758671545129339	0.6194192275069871	0.398299221166299	0.8703187879403871	0.444064649407719	0.580807400991001	0.5483203718254489	0.6018586503987571	0.8446950780174829	0.8812069956190641	0.39352111992275396	0.36791010716116707	0.9621596910938219	0.514069951560465	0.6111842637760071	0.5993404989473541	0.5260088907717789	0.6560949845859549	0.5093800693968661	0.564087824793657	0.53288147714713	0.342386868443588	0.6074844574218741	0.658654234051136	0.6883591272649561	0.525810825500169	0.979560362189903	0.49304642001137605	0.484467970319867	0.622025594355073	0.6984902047358511	0.686561435841361	0.7438926759203659	0.542692853745995	0.518403616234811	0.7731344232949191	0.6232920326541761	0.589389551242131	0.555446982371558	0.361508493065295	0.483212146825485	0.864328599887447	0.551699260180945	0.778439894337953	0.49657041082790204	0.588757107082816	0.669510810796271
P25311	70.8120461124372	36.1491263811327	53.885314674444196	55.8561049162736	38.1806769153826	56.837204039815205	61.383651366068	94.0308765239919	91.8398492559511	67.7054123087258	88.50857563292709	57.1329199778965	67.8710876919799	68.9210733622598	69.1044966228654	87.97013051503309	57.4854259492134	46.379974844121	67.2962580500908	48.582093862674505	49.3743231595465	39.886314644910705	62.0881688446785	50.323304699207895	69.3528320050442	75.8637382614424	64.5798437085522	61.4524393895185	81.04705547080621	50.865125027076395	44.9517971492686	64.6161022090825	54.30200349551371	55.270804329682996	74.718131050911	60.6402366001229	52.771680422165296	52.477175095808896	49.545680224585105	37.4160595442643	60.1840141844267	63.376794279085104	48.958129764709206	44.820139413964206	51.77309217380879	54.930953171244404	60.21917493406771	57.5032894190508	50.3549800318128
P25774	0.356377702165118	0.33928015037954395	0.356278041282986	0.249199051539612	0.38408776600013705	0.25941420186994396	0.297807902655713	0.296633480236206	0.512385389451433	0.49231388109949	0.271128384792214	0.152235868160659	0.36915519409938596	0.14606914208545402	0.24461237544035397	0.23927443760482003	0.29053935339186	0.210130622238066	0.138500297633933	0.101167629820132	0.18407408225959698	0.229228529033397	0.21904866393602498	0.165398536180689	0.3362620123064569	0.271013996905463	0.291200380933456	0.21296481702910003	0.4356313058138621	0.269667175615538	0.325882024858545	0.35013203993813596	0.410028201781379	0.26762531839898	0.18674009190909602	0.20064495749459402	0.26228484359011395	0.451098253289989	0.185387939069655	0.223784317109222	0.273714848852932	0.11670874240299199	0.42433793466614395	0.24275568721279103	0.24176792018649101	0.224566426022737	0.183378400167541	0.297682735763228	0.155353930962257
P25788	0.0285416349262777	0.044937872567717	0.0304548978612358	0.0470517653582941	0.0641681584667646	0.00995881751123529	0.0898588257069163	0.11346607905517599	0.0455617594333031	0.0645868320536154	0.0518199631737657	0.0339010130226426	0.0506814185445047	0.035908681680067	0.0253551182215212	0.031941422829356005	0.10897915510975201	0.111772480544551	0.0387126131082495	0.047444322942110005	0.0397201533312215	0.0730269981075527	0.00597161270398544	0.0314607418111753	0.0452992930178133	0.0222396070040699	0.0523282535510649	0.0321236982071922	0.04640240821321401	0.0192229460214815	0.0668359000688922	0.0580558390410358	0.0663950467233236	0.0739047708704082	0.0317567116793621	0.0432363268862379	0.10823560046464199	0.0697282365475614	0.0806321163383469	0.029027641263814997	0.106313194975446	0.0622288019669974	0.0200686012224226	0.0367358779612397	0.102582620623487	0.0136918098083147	0.074773648703211	0.0552244094270229	0.0490458846884263
P26038	0.295539417331099	0.460751349889235	0.26574926696758705	0.198520709333207	0.372452992456659	0.24757435620599502	0.31358664501337397	0.31112951575893605	0.43673571758442997	0.34472126102340994	0.369438418988003	0.315767560765703	0.219349073219149	0.271974603928826	0.32820583508835	0.29724634829618396	0.674478976450545	0.314485481560203	0.23963111044425398	0.505269361538409	0.3229473777267	0.262837216630682	0.256466988492296	0.257907835581246	0.20064703663601	0.245091380745446	0.300539999418852	0.24596804183281698	0.258411144452081	0.282036922567568	0.232122550003345	0.24306746486825798	0.34716692382234104	0.25478073692957504	0.313842875475341	0.31484374186426695	0.31865017769920695	0.40907180616039596	0.8251971672151479	0.286271655699698	0.385602640203516	0.295809741485291	0.31229440571760303	0.22365618127267897	0.29820629483326	0.263653777003292	0.39467241446413703	0.42586027765834006	0.460016103666005
P26927	4.1584818783539	3.9402556315290296	4.09717027143088	4.19663458510583	4.09212523855425	3.81460113393274	4.19888290504394	3.76748067643943	3.7687307902678997	5.02429250993962	4.9177699923374005	2.08677079252034	4.57579895908535	4.9162217248321305	3.91857537439869	5.2473601858878895	5.48860825464761	4.37611402204839	5.178320481627599	4.47576093692332	4.502468671956151	4.2677717774288	4.91314365125805	3.43995865446371	4.0070108145943495	5.120263086672559	4.10347067496647	4.511979068334941	4.9122664169686105	4.5803989525163	5.074500053428411	4.19327630891384	4.00583165304563	5.14813359813025	4.06362212882186	3.99438005283236	4.755055832338201	4.3917410080440895	1.9945957818305302	4.05525251540003	6.042507443282091	3.3230135231070204	4.31762192697618	3.6136458581485402	3.66268523585012	3.93525433573977	5.338112456423549	3.66501257637634	4.90279518755032
P26992	0.0624975877304352	0.0459974163909986	0.0349652644093645	0.0570775871023783	0.0464754163452855	0.0924438043606454	0.0374385030569354	0.034533946282006005	0.0139632968597149	0.0609829657344557	0.0670881732891622	0.0982703892914596	0.0665448160598261	0.0430118602528353	0.0647100340417959	0.0496982132651245	0.109358583834599	0.0640333147242606	0.0469351550295231	0.0402298254184407	0.0541871554406308	0.0381303035707174	0.053539066055523	0.0694770592485549	0.101489985756937	0.115219298469583	0.11808449711441	0.040715864470519995	0.0368845058684631	0.0491924619212908	0.0611604998119146	0.10157886799863901	0.0686475221754501	0.0309960841677635	0.0980452638560222	0.0694660529503855	0.0614635823427815	0.10380941346981698	0.0410303452018184	0.090536393580384	0.0928740340401239	0.0521869763379295	0.0342840529594506	0.05273528264299599	0.0565687986747719	0.0531162697424833	0.0491668350109069	0.0277348313030897	0.0477979402371077
P27169	89.7806104311614	136.687027709965	175.65224825753003	126.911459308874	121.573752653771	167.677451460756	83.76197100687808	103.328989062255	85.9766757642477	98.22863860400079	124.48391806734699	136.14208550144699	97.5629578950113	86.7821014592425	110.29262683666	100.098378165669	112.40743775059201	122.10724206816299	78.46434620072979	102.38234859335199	84.4389241275665	86.4715120013713	78.01711527208892	91.0356120209805	77.9292575780038	120.255529058515	93.8609161712063	77.31137949513041	135.576225360478	92.63133610525558	96.20084912077691	81.4667129595533	119.30058809264601	119.255466867497	95.30035280220709	79.8716333253495	89.88772502293709	97.72943600507949	105.42931972927201	81.930011479678	47.4001120919738	87.3076723287102	88.9557422958401	71.2197168218588	60.7065759195269	71.5490415733134	101.737868558053	89.2280522394808	181.07478520973302
P27487	0.5105598158211029	0.751450895532098	1.28868749793546	0.759452091544912	0.9546901096821558	0.742909084981672	0.8681666746274359	0.696839028129023	0.827550399951134	1.33592206087969	1.1100593565702	1.02492402964854	0.758948872192619	0.76764345466595	0.588096014963734	0.895460550355567	1.5088589302952702	1.24228003739751	1.2511039914328501	0.751892124201274	0.8124383937056601	1.05667472933501	1.01772275859827	1.23082918539927	1.0853345243211099	1.35167927120089	1.04276034280262	0.869003552814504	1.4329946284583899	1.34997895522835	0.929675181330811	0.9829277445193779	1.25251656697657	1.18007035101281	1.34229074198346	0.9058945227210401	1.43589910509581	1.6154216615667	1.09189201161316	1.14102559292912	1.2584303373385	1.2734126365729899	1.3336920954564	0.7250423800497858	1.68493227694868	1.05908914889497	1.30703394746548	1.19773606771867	1.08779367222763
P27797	0.7263352123643629	0.5543088601353829	0.5798582706847271	0.501540552897769	0.586978211411236	0.605318342076422	0.48517356467329	0.501560612082986	0.6994364682505531	0.37397186443061003	0.755705969585953	0.5037610718695179	0.582520221776496	0.45760131544396204	0.623804131428203	0.696880943680843	0.5343746236805379	0.426888204314166	0.40017691321739796	0.39538665316979105	0.5420487546135649	0.47861603749573606	0.5030719719134	0.342733087133376	0.546866057036054	0.6504389033289251	0.653501466462577	0.45538767251555706	0.5828158564651279	0.299313007077735	0.41279571321714603	0.520104088854286	0.48790531003119697	0.20997586775602697	0.7277026258059709	0.287792322298243	0.527000718120437	0.395768731868996	0.613928781706869	0.371874038670758	0.335505028512614	0.42064135196440006	0.53415572650774	0.5778152954864821	0.572958751527235	0.48804905540342397	0.483613773215288	0.348781761578478	0.45840932362809494
P27918	1.03215682291402	0.768606558219002	1.07634807040997	0.776852528150772	1.01465498233072	0.724574008144448	0.5355025434658011	0.4378946068223529	0.5323408362925921	0.964766096716996	0.720278827202617	0.70345118222645	0.7660297530052841	0.582515348930264	0.7033076900259809	0.48483945620297797	1.17981210184167	0.778888903835935	0.642724542001689	0.722554042160766	0.9524361836143829	0.7135565370810601	0.9642680092321699	0.943016083279812	1.46647438219073	1.0441742540685999	0.5648632004596701	1.1174106981099299	1.56199305028366	0.9497690358324659	0.554058691325398	0.7138012421924591	1.10572238201192	1.11966913661602	0.723415235247256	0.761360520131491	0.872740107534975	0.8115647695701259	0.8228125190338109	0.617876784789802	0.801953483914385	0.903987671636105	0.7685320050791469	0.797561464019251	1.20308108027074	0.68576259231599	0.7952680750747361	1.29128659190351	0.8430502280157159
P28066	156.20522241658898	153.579012748058	0.0452733253925537	161.401039899067	0.0470669337404209	170.75019325179198	0.0771571694688575	121.290453592237	0.0296438616316229	0.0181876889308952	0.0483493002634258	146.396757972565	149.73605609405502	0.051281995173370995	158.056673832288	164.844306392836	0.0917076464166491	0.0691613473865463	0.0714217487538111	170.52493979166098	165.205605134123	168.043409830539	175.730789571514	164.122811326939	158.843411728386	177.912034863926	168.847099338623	0.0083575241288167	179.032593592319	167.36664845567302	167.116896505053	0.0368717581827938	176.330515438503	0.0258957262574384	172.234308029105	172.431242040965	0.0329513529348341	171.025063562354	0.11401645259588901	163.253626972207	191.265659433043	0.0762954305404048	170.412542395347	153.60362575129102	0.19010801208296202	0.0334851188006528	168.460977082217	150.763473682103	159.834149464662
P28845	0.0484998222538215	0.0633210185543431	0.0601088521557662	0.0519313260088959	0.0358841354979712	0.0296082437849919	0.0539737175200611	0.0206675397437461	0.0755176967849352	0.03615444099888299	0.0559592929058034	0.04478752842277	0.0700115347512476	0.0582198947501925	0.0601379835601332	0.150434081944327	0.0740366856305824	0.0654212600808486	0.0745036083823915	0.0814155272151632	0.0312727915662917	0.0676623513788202	0.0383579680287368	0.050904517233997006	0.0540316604250317	0.0424380250116173	0.0852797901866518	0.073349695731855	0.12063768796204699	0.0558998444976287	0.0674454183183864	0.0726470412883451	0.0919116489105263	0.0663278255816269	0.0665977917485882	0.0662947226648061	0.0975288926501492	0.12769770035824698	0.0661365192626786	0.0622339228235506	0.0820244477178449	0.0246285041469707	0.0667326429569187	0.0330098294095104	0.0898368575304885	0.0665784612925929	0.0726044305732909	0.0546025108463172	0.0460337300270805
P29401	0.0738359318131803	0.0905572808420159	0.11225470860382801	0.0982170155233095	0.14557507732156902	0.11023924197372999	0.18877024025601802	0.0743830264103177	0.24035383389464396	0.15110195043078198	0.23990042430226502	0.0669522412840365	0.0901817959508798	0.0822291585910245	0.123328314015065	0.0167062427973129	0.241760454524816	0.15375152179615698	0.18329817624439898	0.112201716935674	0.11317948151258599	0.0665809034228538	0.0828045907752607	0.09904998929565399	0.0973910236802648	0.131001434925369	0.0745139208494516	0.0891727834957178	0.11683977096110601	0.0726039338753903	0.158228539805903	0.126582287359587	0.164102291600043	0.10679323573020401	0.33363158658959197	0.0991269816475227	0.118712224932409	0.180614903714002	0.45934931589021005	0.18095442642876997	0.168291722486942	0.11987844787283801	0.089840838617694	0.0746788265473465	0.176561340519148	0.106342143113988	0.126205545537271	0.135710265386454	0.162513606521805
P29622	40.8206794982479	42.0698073347691	48.36401155752629	42.6378584229024	44.2582662903303	44.41610518170629	39.4528264711502	39.243653431683796	51.4091995702018	55.9936495785913	63.7097665765707	41.1066665199867	59.5426916157732	42.868999537343896	46.457716460281404	58.31595319073179	55.6208555505764	43.2196834663994	52.9558923182987	52.8651327350458	44.3468075231507	46.874345304981794	54.4622830115077	33.5228337079854	52.727105543159894	55.9216459257822	45.9941528964159	50.883245323462496	33.1172423372313	48.1537835681719	49.9631213658908	40.2234333189545	50.1435208846799	63.9319807448952	59.841965018032504	45.6420242917791	46.021958617547	62.237306309192	41.4520883205765	46.476189047036705	65.96862674831179	51.273700067529	45.3208979578477	40.0223034722294	52.9954426546537	45.64005753326139	44.71958174024079	47.0219915886833	46.309337436360906
P30041	0.372423950027932	0.185156525520354	0.22490347677904896	0.442602851433773	0.503878961859198	0.31015256218364	0.660356264329385	0.25308994858135503	0.17975654021676898	0.545999546956406	0.48381894911803797	0.20034847775809803	0.777355925742454	0.5051157890788139	0.46722931886746005	0.280754419990443	0.781723854064053	0.451850705911632	0.288984406335533	0.375850122029896	0.23665303777045998	0.573409816139996	0.29900323451010996	0.46958293192035994	0.313891583832341	0.280238371232044	0.165167272342113	0.18448356418045897	0.288082745209797	0.17115827253243399	0.40034819685632506	0.463323408418993	0.260780007748485	0.532060763288575	0.0953097713260889	0.21225453952187098	0.340197859472171	0.478776644199555	1.05416215238492	0.38076703756780894	0.77161156172455	0.252468270046578	0.251953055430673	0.0841450278102893	0.267056314696689	0.132095192653445	0.519034636904641	0.34395974083253195	0.5105902226717379
P30043	0.8263030487701659	0.42346119475041205	0.57973196954005	2.0890011802590003	0.8401992746430029	0.9668286798878921	2.9840943828811604	1.20956541981336	0.38466756809534797	1.4947509431899	1.16222604293344	0.930484695496615	2.16804775009417	2.44732597251572	1.48657957596939	0.853763199070561	2.08818065703157	1.24810658290342	1.04788130731415	0.26632963637734197	0.406064490463456	1.6590737915953202	0.422554612834016	0.666723533504603	0.8176606472993541	0.52550541543898	0.5077044353814439	0.563612161572011	0.6328408821493829	0.580381341828729	0.800566080517917	0.8051788413451592	0.9489150671326059	2.33233702588649	0.605981939980457	0.539363928894998	1.05611511084077	0.513644965118049	2.20827280965819	1.1100548473503	1.72975625204443	0.42545841774453297	0.35170497045988597	0.385986445289168	0.423134149357999	0.43688110253644197	0.892134277543743	0.968790656389039	0.7931629357449379
P30101	0.679054728894757	0.5656078695888871	0.61700635197603	0.48980176065525205	0.47928643660138204	0.511794300420263	0.36407235145204403	0.416766563787149	0.469033518524174	0.33523273161853695	0.7109864932351809	0.469311024438293	0.452608175378566	0.400085028697185	0.547130700604935	0.567248503246479	0.671393403625696	0.4649028404619529	0.467311752666692	0.5815240961319511	0.3517086215660711	0.48680221414608704	0.526698930498667	0.382131770498823	0.46076777427278703	0.473970658074136	0.5174283617330601	0.529846120986397	0.407561827808924	0.494523956698841	0.35498704252467	0.468212217815046	0.544544612242414	0.43503574577323706	0.650674797992285	0.47024795109708706	0.303126163385623	0.472025152260682	0.7140120229088651	0.564248681337645	0.546119180020127	0.5669800702993779	0.459060203685751	0.423194575353627	0.43713224546701496	0.450839141979919	0.584644410631448	0.547158181841669	0.6457821127364219
P31146	0.203035227599749	0.210921691016603	0.174653109048408	0.12582117153997197	0.269365452021766	0.131816181314177	0.15426030521589598	0.0628004237643769	0.15560380451029002	0.120063191770229	0.25500261138411	0.139201378340389	0.125161491012694	0.129037456391532	0.15550173698656	0.128293373059374	0.486995386446774	0.15972234366697402	0.0759950142638733	0.295419057418174	0.116294118947113	0.152928099120609	0.0918170144984071	0.0764382292335688	0.102382475966004	0.122275454605804	0.047442899818437995	0.10310256248891499	0.12011562105606	0.0894601795937919	0.13054185095124302	0.06267600941288701	0.171837250891511	0.12364869390792099	0.135687375646052	0.125257653229474	0.120881233458309	0.132486216461191	0.9325450951367571	0.0949014848550784	0.150082402185168	0.0644364794902429	0.0662195296878866	0.0438128579862658	0.113448478761122	0.0816206469725887	0.0894069155196092	0.14367628794827	0.22994528698777197
P31946	0.0826656848306333	0.083785750237108	0.0689215631029665	0.073009529589494	0.10167839127206098	170.75019325179198	0.0802435099828047	121.290453592237	148.708888248459	0.0671184084109887	0.0819679161917252	146.396757972565	0.0826659570202402	143.907749669669	0.0833549402480113	164.844306392836	0.219575126690106	0.0736892374540098	0.0341307176851435	0.0550474756503121	165.205605134123	0.0781225814159246	175.730789571514	0.0386376712695354	158.843411728386	177.912034863926	168.847099338623	0.0377818842694036	0.0299908279071104	167.36664845567302	167.116896505053	0.0357042656089443	0.056033335877516	0.0424484904222328	0.0423085979349886	0.0121006244771436	180.948070834064	171.025063562354	0.291539851494743	163.253626972207	0.0738879871990133	0.0254826589094939	170.412542395347	153.60362575129102	178.33857313782698	0.0206080754017647	168.460977082217	0.0457453463716739	0.0690581865980916
P32004	156.20522241658898	0.134978309325792	179.613222531242	0.117305148890123	132.680868981744	0.43325512336049105	127.182374542945	121.290453592237	148.708888248459	0.195371144247518	162.818988938921	146.396757972565	149.73605609405502	143.907749669669	158.056673832288	164.844306392836	0.143170776486474	136.277729042244	177.94950468974702	170.52493979166098	0.0591314341282295	168.043409830539	175.730789571514	164.122811326939	158.843411728386	177.912034863926	168.847099338623	169.111484970938	179.032593592319	167.36664845567302	167.116896505053	0.132778870804269	176.330515438503	0.16405092211241298	172.234308029105	172.431242040965	0.10933637941171101	0.0818943250666176	0.10199132888765	163.253626972207	191.265659433043	153.58459842471	170.412542395347	153.60362575129102	178.33857313782698	162.523869602181	0.13490026298768099	0.0791108511152653	0.0927702071419221
P32119	0.910888223046062	0.5365728392356389	0.8880019741840459	2.61713232232931	1.3217582599542301	0.481839912783255	2.80552935135651	1.0809998052204102	0.47016261810427895	1.37345437929122	1.5422910797406202	0.903613489254141	2.39424754852822	2.1868630662848703	2.2685864541220897	0.656412850999241	1.98576253921125	1.57311684031398	1.1322249779103601	0.327102776290272	0.249372555086525	2.49411748410119	0.9020605779858271	1.37826649807322	1.33465192694191	0.823618565176761	0.238857649554343	1.59044229966074	0.873856182541412	0.564352093998806	1.1714409077443402	1.1150974430194198	1.30835010400554	4.07387761530705	1.03169333286241	0.6795241616073261	2.06859372488867	0.45700012948689095	1.50298357878106	0.430144658948521	1.07456199748731	0.882310875625509	1.01543094294431	0.776644190566943	0.970036203911222	0.7262243105689709	1.39180345794514	1.41735115494133	1.27743316888944
P32754	156.20522241658898	0.0874601538719651	179.613222531242	161.401039899067	0.161917997318561	170.75019325179198	127.182374542945	121.290453592237	148.708888248459	0.151284730087562	162.818988938921	146.396757972565	149.73605609405502	143.907749669669	158.056673832288	164.844306392836	0.266591123105077	136.277729042244	0.284406629734562	170.52493979166098	165.205605134123	0.0794883293308562	0.0768261166374098	164.122811326939	0.18219166771441103	177.912034863926	168.847099338623	169.111484970938	0.329438586491878	0.115392445367244	167.116896505053	154.709378896162	176.330515438503	162.703974462079	0.12920429170738199	0.0395708151526828	0.20323601750342302	0.17663261388599202	0.0437590324086977	0.113804125181011	0.122751545431627	153.58459842471	170.412542395347	153.60362575129102	0.404479390754885	162.523869602181	168.460977082217	0.0935612274838574	159.834149464662
P32942	0.471675723257664	0.631095901198722	0.40539752799513507	0.32690802404358504	0.27863643698154805	0.824708342642142	0.403588615303783	0.383123536183872	0.7426606213564559	0.8447017332823008	0.844439657965865	0.5834302972554201	0.7505248176960879	0.435217198304428	0.683132124393014	0.803142479691936	0.571831858983597	0.68020252500454	0.543639410851527	0.8916200264128891	0.49724401617786795	0.601865783409141	0.664663383395098	0.74940289820167	0.5337113968897961	0.895889781390907	0.31904114250041904	0.461032509301585	0.6124251923624959	0.571436873609856	0.597929062709316	1.04674880147015	0.5969483334476611	0.7559040720672441	0.9141383816621341	0.9064794276609699	0.801511918154614	0.810226738361514	0.8059926282625111	0.313815379767255	0.9900263145284119	0.43950617283950605	0.668608731397237	0.7537002703346559	0.6915977692993829	0.7437003844770841	0.756611295311628	0.9730239956891541	0.448483511675158
P33151	5.567433514465151	4.17976039252074	6.516867032097981	5.72838666037413	5.402988781719579	7.07190107764841	4.97661026461597	5.298353241496599	5.74717239221958	5.580188716090079	5.25242744355026	5.0655532528680896	7.16048228386277	5.54741912895602	6.64579258408812	6.155193898679861	4.59497661637229	5.00270728377042	5.43800241049162	4.19867034893795	3.94637434526046	3.92150412338826	4.72671233989988	4.39025369299936	4.36571456451695	7.28482502591547	5.36617509628787	7.2994795689328	6.61176183211957	5.22128709471204	5.12334143881405	7.887834439803469	4.6659214465900405	4.92849940167242	4.7237429213906506	5.27051419566025	6.3021476480029905	4.646693881630809	6.230594740854079	4.285971533399859	5.304388046578589	6.54961647014008	7.6953897783600995	4.208969034080121	4.78208318654384	6.114482200647251	6.293745563588719	6.964692031024799	3.87329033044794
P33908	1.4087129483859	1.0008405778245	1.1519053013448202	1.18346688608742	0.924852981305119	1.0359059524277499	1.18996584829958	1.63439079120103	1.13813237674536	1.0977461081211999	1.16712858302867	0.79916324718988	0.919320573483018	0.8383501306691009	1.1477040544808301	1.1499039641716102	1.2122866206956497	1.44034895374412	1.3418494884324799	1.39793102300506	1.72129511348819	1.1993458676948998	1.55415163188349	1.17620022479127	1.65053266052532	1.5101277134643	1.3422655229914497	1.67218945292759	1.9080084584418002	1.4076821341335601	1.46950019677292	1.94200413128943	1.51994365440596	1.5092428485823899	1.30471475607985	1.27937628653052	1.64124493196165	1.5627772893623102	1.13834835427899	1.41260626205179	1.4039603052735299	1.4231780167263999	1.33478956098491	1.6177612976063502	1.4653757936002298	0.750617168699693	1.10087310427397	1.56143232285579	1.12748974691421
P34096	0.0909229258713795	0.0614373367207535	0.06979703514000099	0.0261230659251946	0.0375347324010533	0.106559569822776	0.0886941153993122	0.15814677513092198	0.0892882693032067	0.10651914109183501	0.117018981140851	0.0755325117562585	0.10536091724198102	0.108524595801083	0.0852383187435768	0.118244183976539	0.0895489299201857	0.0985901945881229	0.0939589628021328	0.0579820670386139	0.0797461047141247	0.0558311791522598	0.092593540732072	0.0423691393705845	0.0912787042753584	0.0544656817938099	0.0721098408121831	0.0370320363558002	0.0515840419952535	0.0470728395648751	0.0850840911045607	0.0721372934793663	0.101086623621673	0.0698636609682226	0.05236915119477901	0.0227753652618534	0.0397726833495741	0.0718572736421482	0.0496831850926266	0.0278770473968142	0.06071968047537	0.0266451959205582	0.0225475255521744	0.0311542564761204	0.0375030919489397	0.0202116698475922	0.11899831161538199	0.0426950906920052	0.136767287679978
P35030	4.85555160564048	3.5757084992518697	4.53877736605764	4.6323080157008	4.205127511947779	5.11617872528931	4.17494089128773	3.57338202295232	4.73553618810429	5.19779648969326	5.27432875991659	4.7968919642789105	5.47221905059018	5.51645555374939	5.31416686586904	6.20758729891034	5.49903168683903	5.445911497043849	5.7997134476600705	6.2640446963251994	4.74651579110217	5.81821078019735	5.67544779273129	3.5585427371012597	6.15594934048426	6.35619852013747	5.84132959273677	5.51424272416772	6.357361981555231	6.39083046719393	6.65172408700404	5.498349939152911	5.916673832244331	5.05122444435191	5.17602828696673	5.01874472804524	5.3335394793321695	5.66923141579149	6.58484050358159	6.80172795414131	6.2989438769238495	4.24606513947327	4.57698961354773	3.7990650494922997	4.41350413384204	4.60589370176749	4.04126256326809	4.16875042674791	3.6692328521959596
P35443	0.42112301728370005	0.634021659858728	0.7859234459615692	0.37498537967451706	0.701220671238235	0.44578725672847097	0.927087313717998	1.22716684376301	0.671207127765021	1.43283824000375	0.824938146412873	1.29949200777517	1.05468083442193	0.676729958861116	0.8613376977556141	0.817942303548173	0.5734940805565479	0.945884592360415	0.993969848260631	0.789833485238445	0.593391827082459	0.410835949227698	0.43385508094402203	0.9560469519374871	0.7121963028086421	1.01396218129082	0.944345659617586	1.1499905601547	1.44607264393361	1.19715340846053	0.638213214974202	1.41015848299613	0.5396404586871439	0.585700242408662	0.718217387379963	0.813106383274149	2.06452505385903	0.8744931269721191	1.08175725684248	0.9779972838931871	0.6916491479551551	0.438519211123232	0.648467350881871	0.474230167690348	1.89071740711036	0.49333388653777005	1.77029258537833	1.2962322542070401	0.41909880441936204
P35527	2.16430518172431	1.5388480488665	1.2029212483216498	2.71026072845618	0.8082906632040571	1.03573911300878	1.8565210641956398	1.4770247180050802	2.47467161249302	1.15750294868891	1.1929298204816399	1.60459875553329	0.23219283442912	2.11233791404599	6.26477223752833	0.849605081934958	1.5796968123644	17.5754844524561	0.867304299559972	1.67504706447858	1.1287042234844298	1.1316887105906102	2.07163058318705	4.93779771462214	4.56725671854094	1.1299021084721899	5.77054195845163	5.0228367974705	3.08788206077529	1.8305605305748	1.9723857652816101	4.275200690184859	0.995309364556573	4.500871693583861	44.509785453874706	7.23440629545163	5.53799019857149	1.94893445918778	0.792177541855928	4.30099640603546	0.15989607532247302	9.56042110366561	5.06010549146721	1.13999571883815	0.809447871614784	6.29531090089343	1.67580235335981	3.5717277892705	1.2374322363831698
P35542	219.8178524876	299.9801411349	263.646838682349	272.136808622189	256.56145639114203	452.278652512803	181.9443781047	264.77989114512997	377.53758189442595	235.639299188427	269.338538311102	213.060553722526	243.47765108231602	209.691083240594	348.726878711053	272.010943399762	270.174177920881	169.554996536022	352.655512504058	334.97965189418	276.993391827082	318.26358865501203	310.83195175866297	309.037813102119	267.048983750898	315.924607693447	449.78267858833397	269.865153240155	569.347488211586	395.322953594077	513.093435429378	338.13095977078	439.60190948957603	379.603999471372	317.368935353607	244.50588549748198	613.901428306965	356.597811444369	338.503762465416	221.287674727451	423.96184705904403	345.79502363513603	425.38341498541	390.326300489226	269.704147334178	458.04635853179497	201.81292846698003	306.736250412907	267.100282083147
P35555	0.12155180877896801	0.115654743358408	0.12717165102799402	0.0893065917015441	0.103705166795782	0.109926082466615	0.10648897234428698	0.10673394442696199	0.222062420696951	0.278451918795841	0.19687739456298395	0.137580000524663	0.182903574694032	0.12207963937828999	0.123148648012018	0.0900636178804659	0.0684750400255848	0.124643176635973	0.217495383486858	0.124023883203733	0.24031471699781198	0.13609535995456698	0.124653184123269	0.108726049025905	0.14015286428181398	0.16292683923218698	0.17287273879344198	0.17706155732655998	0.145727998352376	0.109367300827526	0.112546988766134	0.19386724462634303	0.14669699074722597	0.12972194513489999	0.196127613149829	0.13247003446947198	0.16561362679301198	0.16642205002737398	0.139809781856371	0.168676423142431	0.0542179292987168	0.17529305836926198	0.106409487493225	0.11860226203395899	0.11880654518742802	0.132788962879982	0.274882359809403	0.217474427419638	0.0370463222490617
P35579	0.460724865843956	0.4391514101506189	0.142326233913606	0.0716131760418055	0.509917689806394	0.103445425771321	0.126097690580818	0.0622023079006086	0.0865619565629839	0.0703869617178163	0.45634604461082795	0.0944325643071783	0.0978071385995212	0.0691416165455841	0.286057520340453	0.15584038376854	0.0695454159600909	0.0351639167838141	0.0513052253142808	0.0523204280885116	0.156397020796959	0.156235639995221	0.0448069046225863	0.0626946183900664	0.0554713815770955	0.0592035908879686	0.077778850507052	0.023087954566692003	0.08915178496591	0.0595114795266952	0.0192038211303714	0.0532917048056926	0.0553145237724882	0.032140238570676	0.0479964052633851	0.0212110482815597	0.0883119287331582	0.15455827932367	0.446231905189932	0.0848535778329669	0.12743669824549	0.0770507159801222	0.0583765019152699	0.0822738752455626	0.10238033220649	0.0494174065776008	0.281139205551097	0.14348990291369598	0.379587437705891
P35858	34.6589812604743	35.198982404360706	46.406538124486296	32.2679376057673	39.59100881732	43.73072117777121	14.946145395491	28.341063813277604	27.381960505577503	25.022066347453197	31.2148082634105	26.435735979439997	33.2747455477029	28.790966951346103	26.603724531903502	31.111485885075602	43.689776547672395	37.4319815971965	41.2541224996543	45.8783460323396	25.5712864941322	32.4372055495629	42.333682790455796	33.0503371868979	46.44364419740621	12.5058494911377	42.1491995617016	26.699124478186302	45.4301184708708	42.936265160600705	42.69512011835911	22.8709655924613	27.8417956390133	36.272229091574005	39.3839500504283	35.3475237867128	36.4569198939704	16.7522188828234	33.2071487765758	24.075060587189302	43.506270275000404	27.2006649005246	27.9412798180903	34.0253969569225	25.697468724468003	45.1082897684839	33.4709740552181	37.925294663667295	47.699489094159794
P35908	0.6784148426523121	1.07388524999914	0.0792219072250084	3.846368392942	0.35903397249117797	0.7174516908791571	0.6207728314864351	0.489568206903432	1.1048091312689299	0.6621466455246321	0.25643791958461803	0.8076340154233991	0.591519665267452	0.8812974378852859	1.61221666006536	0.7969198160692671	0.568410683228342	4.45687851862813	0.37002713519249103	5.49558430929512	0.19510155369416798	1.5750512068896898	1.41941153045966	1.9823277938343	2.06411817801389	0.28254446481368894	2.29842349414587	2.02108041413269	0.7840894123394581	1.00727321396809	0.8457795465622079	0.562498904050978	1.0598790665189999	4.20538295680636	1.6383895109039	0.342648421798036	2.1779392588102002	1.16567961308408	0.505910863622856	0.5946867098342571	1.51578142481816	3.28665177566533	2.4778846255668996	0.713182871209532	0.568088463470029	1.29034243354632	0.599446966004348	5.37073090614499	0.900659389531183
P35916	0.347656289675486	0.372822800716289	0.529841074298106	0.29407506708991304	0.4186642989356189	0.397852565731375	0.394431242835308	0.33484828570207	0.295535336652146	0.508326628808886	0.193678925558398	0.357677977102693	0.464950269309021	0.300395133357508	0.168202240721386	0.4015234561655	0.610913807296797	0.515333988013964	0.445634980175717	0.505408376742952	0.46426945432846395	0.251420201226195	0.305006989142448	0.493375013380432	0.15526402209832801	0.413926435819005	0.43754294171736896	0.50572016484449	0.7281156976897339	0.549050167565692	0.421033244633485	0.39769272044357	0.358356818715394	0.36532922499832504	0.435914793753949	0.30286447214498696	0.616926485217501	0.351770449274078	0.409423051722133	0.43230929103609705	0.471836370720243	0.6449898706560699	0.6025432319589661	0.48295303496397296	0.4170645598938621	0.5445173982795339	0.23703177906810802	0.454467612370799	0.293040095976415
P36222	0.0626427592010853	0.0637698289056053	0.0770410056791101	0.0526731771305483	0.0527993698065668	0.0520659801959692	0.0258778240829194	0.0365976597944838	0.0827587419609498	0.0523081789990861	0.0793668251287584	0.0552935531614752	0.06320126657502399	0.0338756517824766	0.285712042350716	0.0465332471353215	0.0334074950005034	0.0645606675388268	0.0430766032269991	0.131451602639723	0.122871704201384	0.0738884036089819	0.0736596693973084	0.0539781456653346	0.0348992570713335	0.0597239428276711	0.0298796553976977	0.0602808497004994	0.0433626856271149	0.0632653384686098	0.0302561175529267	0.0858890864519659	0.0813494731126593	0.0649196285843081	0.0341747214667781	0.0615207181313589	0.0344400796645788	0.17563124859438597	0.0203261726212119	0.16488550334261198	0.06876863424889	0.0725750610357904	0.0438460583177779	0.19546611149664603	0.17158049186349	0.0277720728570243	0.0270510351780773	0.16106674983253	0.073123712199872
P36269	156.20522241658898	153.579012748058	179.613222531242	161.401039899067	132.680868981744	170.75019325179198	127.182374542945	121.290453592237	0.0231511688494383	147.561798526698	0.0271915612264737	146.396757972565	149.73605609405502	143.907749669669	0.0213151195475983	164.844306392836	0.0383714571681825	136.277729042244	177.94950468974702	170.52493979166098	165.205605134123	168.043409830539	175.730789571514	164.122811326939	158.843411728386	177.912034863926	168.847099338623	169.111484970938	179.032593592319	167.36664845567302	167.116896505053	154.709378896162	176.330515438503	0.0187380628669395	0.0252088753890047	172.431242040965	0.0165678115228832	171.025063562354	149.166832831786	0.0143085932517501	191.265659433043	153.58459842471	170.412542395347	153.60362575129102	178.33857313782698	162.523869602181	168.460977082217	150.763473682103	159.834149464662
P36955	57.0035379953617	36.7469466994909	54.807507340039606	60.996734044215096	55.6821743475715	62.16686051361611	47.39548504967521	52.044948161708206	46.8215384074328	69.355701709849	66.8663009458166	44.5826433028042	49.6073419635689	53.9167906668501	60.340522648874	63.499264506094796	64.538615065413	45.9341978704943	66.78768158366749	48.3633896605973	43.8731407607134	29.279259781251803	34.2620359534491	39.8397358702633	59.621761298276795	75.1790592813118	56.252923317458	62.490250260787604	75.32419636421109	52.3606246158669	44.7097621089192	70.02430376550551	50.4973232944395	48.044346845338204	50.843742764415204	58.2903766648963	56.3142722876713	78.9686028364444	55.77603502405871	41.7749607965246	70.6910741036288	48.6776444513705	50.239083828075294	34.3552880980248	64.7221743334508	30.7661189942743	38.0388791794933	48.717172705111196	39.123479969944604
P36957	0.36080781406056894	0.410917582285892	0.522884795868204	0.44704415869944103	0.484955136171288	0.334547553549221	0.322303687428353	1.18490283982308	0.735904533705011	0.8643232075486441	0.5865530873422211	0.615221488164196	0.7901079843314379	0.516663436409788	0.502616385078841	0.543671473142761	0.57386126964511	0.778285230001412	2.7176380712536603	1.2841128137754299	0.9110013923575041	0.7806042326411671	0.9649486379299129	0.7016297366730889	0.642622975430247	0.899981105964898	0.7384316302245949	0.8093799642620809	1.00615943156972	0.9282311649293721	0.879607114405429	0.7650302832633679	0.5355710546731971	0.557887514415078	0.7448698477731079	0.5357573043692571	0.7597917654167031	2.22496870733464	1.59088887207248	1.63437600822335	1.6211832995460098	1.09330943847073	1.35879710076563	1.1667840533626102	1.1698904138339399	1.20819330346029	0.40688030631856204	0.49261933717052797	0.45719347891190903
P37802	0.7248556870313001	0.7166550823286921	0.6204359138276441	0.184377231388837	0.805071923209819	0.169665141779946	0.402116868074131	0.3530134619617629	0.21324433807462598	0.293437507322903	0.832877135330693	0.24210318766602	0.11153304306157302	0.10301429857576899	0.463472681938655	0.192274034722808	1.96387925401391	0.18983272013075697	0.14983156959485502	1.2384590458270501	0.312259376312242	0.9584492666550078	0.167797119823158	0.0536869781631342	0.0585838379706169	0.11171419963335401	0.191383442704852	0.0680917972511933	0.20769258401565197	0.25341603312218103	0.231078306936224	0.127765386247506	0.450697122142988	0.167435410492548	0.182867116401182	0.0718200783807332	0.18936754543179798	0.358081231443052	1.64569702048177	0.141568814291824	0.23464725405916698	0.0668121136564334	0.101380592381086	0.0592683701547778	0.10718812541694502	0.23875611982408101	0.176112600983377	0.106478263998716	1.043888766348
P37837	0.24658981260474302	0.34775440746967196	0.28245016448295196	0.6070162839753871	0.566336034765771	0.39278985232793706	0.6312989587313721	0.22735687263156698	0.251183934949056	0.379316607172149	0.560818564081841	0.11319451202536	0.46917758032745005	0.664174158778588	0.120495394499223	0.46071900385080206	0.627160937398209	0.358474638972779	1.08873021616951	0.14027476061483898	0.328205626892391	0.13111647468050902	0.43765034783174	0.10688557054164	0.399969224475549	0.161676156238351	0.318041229672692	0.301840483777769	0.322072174552352	0.419243550525943	0.537889430123024	0.34330033211639194	0.41232376302001594	0.611981396628727	0.0770023193115059	0.160896935236965	0.10068658823625098	0.4271886124230179	1.45674502906059	0.31580931729679806	0.621472905203109	0.31937734836285603	0.35960672226516904	0.3758929157129	0.495232776907451	0.350171493375377	0.434932325615445	0.26772272550282394	0.286907073956714
P39060	0.900116804631558	0.793377068489117	0.853721900424178	0.7586701597316569	0.831583865073123	0.78771985168551	0.7233234619793659	0.799085644427483	0.864701478102409	1.1240519281691599	1.0991372901838599	0.6735843196856078	1.0857338592149	0.949553286734273	0.833744824373298	1.29264599788253	0.844570438119755	1.06991013835733	1.14049988771306	0.9446729275720991	0.8265935863151149	0.5781729658788111	0.932623854105715	0.788324903660886	1.0	1.13867506855471	0.659419807602359	0.972818966651601	1.07184646443359	1.09450951593503	0.8187108897524309	0.9091151395274619	0.8763594872087191	0.6834620808765091	0.9329146014590859	0.895831380757495	1.0380176621009398	1.28974622841033	0.617062785276459	0.894979704229473	0.9434518910832711	0.9176164008796079	0.9062157944543331	0.6521366104936801	1.08356694725322	0.691916991674273	1.0527680426414399	0.920681172712493	0.7906613083421651
P40189	0.42189832918592296	0.213053095072605	0.314316914832224	0.18683753567154898	0.159929137031308	0.475613158835921	0.3580331128200229	0.28325703146403003	0.24810575035608298	0.408651179866118	0.418071159263933	0.304934116717201	0.39871040941624103	0.36691914771235296	0.19468033689338501	0.32731633733404497	0.52869503761714	0.421448413632603	0.7427981904641421	0.409247056450942	0.5719733905010279	0.34659835618525603	0.447299021520057	0.48967197869835205	0.566397255723966	0.6984277098897509	0.47843892270069105	0.40249784027781704	0.5948976341747869	0.437157141926292	0.421740410903566	0.578385781069716	0.413929496512699	0.62180265871069	0.7665089063916459	0.534207393059591	0.668533508557432	0.760294775771867	0.5129725230205301	0.575458249236564	0.539697851709403	0.512965560230637	0.536749210835643	0.36362773226166206	0.631479038460097	0.38234551766105196	0.421367795407075	0.474100784478002	0.262123926496986
P40197	0.10336752831242699	0.0549004032262667	0.0790792193164323	0.721639635763729	0.416864845867974	0.412632237019366	0.300681242835308	0.0492331543366963	0.11626804083638499	0.0433715035579544	1.38999782702344	0.0492968246889468	0.2663062094362	0.144750728370825	0.10823595099796	0.0959800339170438	0.13770834526039802	0.122214836779855	0.269359199536338	0.0962891751209775	0.0317558291157425	0.6969192757796171	0.156397503413302	0.0451547079051595	0.36820287826215903	0.0632913409147777	0.0791126143901737	0.08752227898843	0.0688073679172438	0.7021345914408541	0.0468653161007165	0.0783035410551271	0.109522811173664	0.0735646280424899	0.0636036842125918	0.0513776102323074	0.068756675163408	0.112007069529917	0.0651483299157068	0.0541052684326006	0.0947208728291854	0.0546804495004588	0.0864075043537613	0.0611508729772373	0.10085375831078398	0.0849071999557437	0.240768094534712	0.11529667514933901	0.103970504109304
P41159	156.20522241658898	0.0121839615696721	0.0069313485270371894	161.401039899067	132.680868981744	170.75019325179198	127.182374542945	121.290453592237	0.0196287483560958	0.0200272607265882	162.818988938921	146.396757972565	0.0361599617366319	143.907749669669	158.056673832288	164.844306392836	0.007563660914695659	136.277729042244	0.0469161299939493	0.06876318564110001	0.0251292682387783	168.043409830539	175.730789571514	0.0104560385891672	158.843411728386	177.912034863926	168.847099338623	169.111484970938	179.032593592319	167.36664845567302	0.014305643516961999	0.041878228665818	176.330515438503	162.703974462079	172.234308029105	172.431242040965	0.0297499191351633	0.0382586057669372	0.025434893752111002	0.0275859287659721	0.031912668268179	153.58459842471	0.0825746541298879	0.0367649952872694	0.0436021017757156	0.009599964041711609	0.0120377004609234	0.0528180125450046	0.0224445293264256
P41162	0.0308066290860461	0.16412884066456399	0.12617351112463301	0.21152727805119	0.0991985252932982	0.148628249173713	0.428596377053878	0.357308114391045	0.0382979471673946	0.254063722924787	0.49714272643749996	0.356946833870549	0.0948769701454026	0.39876739649631704	0.29118036568321803	0.125068443095258	0.263130464652128	0.179723285330894	0.04033091793835299	0.629233722739069	0.7204331778902471	0.19223836872077105	0.17940823906117898	0.12729716936951402	0.213118630263975	0.33461029775978	0.200653644745005	0.19213672710074697	0.221016306209004	0.626491405103929	0.18109396313576198	0.240912390711964	0.445211349115639	0.0944915844909146	0.17914209020591199	0.325462283177301	0.267124527779869	0.0294132880810724	0.13786588753393803	0.34675567793876	0.179246432653258	0.134193340605683	0.168793800881459	0.515964590648423	0.607163202434582	0.688575291123835	0.0947352423879059	0.0581678166561787	0.0767644542955363
P41222	1.10708784046857	0.345860967400646	0.682863654999679	0.808455332963088	1.08983325913053	0.573908424335926	0.776140678735193	0.720983779452495	0.7282692291674191	0.8353010787124191	0.531755955671278	0.4552551342925639	0.8613411418414789	0.45144767609068104	0.45454085451712495	0.8279037955233249	1.0	0.945993892636861	0.4975943136718421	0.5336108416195859	0.38382920414613103	0.32996455773349603	0.534647048306352	0.404477092699636	0.641641536449293	1.10068069591327	0.4650762569913571	0.25940885590982	0.5195403895385461	0.34278851149185396	0.275989446368736	0.688375224888739	0.48067274629700707	0.5547917801920079	0.681077008205889	0.562029429223031	0.6275945406572121	0.285970663268204	0.167743757371276	0.243922523428297	0.362534195344224	0.546307551122885	0.44913102871990296	0.34909940236361603	1.0340208078794102	0.540957873482145	0.776249191484314	0.297295202523026	0.3638549809284529
P42785	0.0540114483048819	0.0439367529385984	0.0230843516767934	0.0303975174482849	0.0558759745981433	0.056536232546449995	0.0458929893484906	0.0562996945285938	0.0419700011198447	0.0257391250009764	0.0886970908799793	0.0571997480167075	0.0243608911696669	0.0609837938359752	0.0655086174657154	0.0371397251032971	0.0773548303461382	0.0495898717319217	0.068743141425642	0.0353022259075392	0.027125776294561	0.0512836495203665	0.07603597782978999	0.0474269428387925	0.0795796889044852	0.0775104810829857	0.0528689519549554	0.0271655863288156	0.0379360635676328	0.0826374470138438	0.0392916869738062	0.0604434297417769	0.0485006874123827	0.0908777221189305	0.0587637402528089	0.0256927739073386	0.0175345074161701	0.0811596573367954	0.0382341052678207	0.0532996571102724	0.0689098951377502	0.0522385479047471	0.0427624170041694	0.0430657067714861	0.0824744586278493	0.0980592896855033	0.0353750864115618	0.0747970525328988	0.0290644272169888
P43121	0.5982157669324389	0.688830415563872	0.72060049393463	0.63738566496512	0.558795228154597	1.03776036298121	0.8800302111196031	0.406389403990289	0.8592799491349891	1.11143700741273	0.940462348415824	0.7866576514900849	0.669441719837704	0.848698935890863	0.7656594878201559	1.0	0.845877315413453	0.6398606337398179	0.6391058625549051	0.6296605581558361	0.650021437885385	0.6330435505290369	0.520008451986217	0.41797125883108505	0.750476176178618	0.77485152862957	0.749644046555617	0.777377935172101	0.827456887571215	0.6285677051689129	0.6403225512196011	0.9425599966332451	0.7505499782134231	0.7667662974113509	0.9380594701295442	0.7605413060909949	0.8839818455898659	1.2913704937994	0.935623727618545	0.7069793440827141	0.79024216450018	0.6912385503783349	0.8191444197247291	0.6779323369274379	0.712381287899798	0.594046483002794	0.678890002946796	0.998475702588537	0.586177029142614
P43251	4.682105191881231	4.36247907115294	6.55273655718624	4.7268105279430195	4.72774613011989	6.13361152687793	5.05321276748185	5.2314630797662005	5.605331571197599	6.3780141068401806	6.36323781131701	4.75229561204051	5.23541051757139	5.35205631900766	4.15384937508615	6.869812894098249	8.20302397981644	5.786726574428441	6.519212834249769	4.17807260313802	4.751519437752781	4.12397694434681	5.19045413172095	5.25953021301648	5.741774584295849	6.24062830326458	5.446917241644349	5.43624481046888	7.336500858536629	7.02467433436004	6.2853181336023	5.98575792327305	6.56667706883109	8.892415089079302	6.09439323122084	5.325325168962901	8.40204979646473	6.05221729263356	5.607208577350639	5.4176952107984	9.991853538710279	6.148702231918691	5.51016262706292	3.93811649593808	4.88749053676234	4.16950183940475	5.391988791053599	5.56418380886122	5.11452790973339
P43652	136.74995344742902	144.005361893577	170.362173390098	132.007757156189	131.93792647248898	132.33069874074602	117.78261726213199	121.247286150221	258.871067008358	175.04315630785098	135.817515715958	131.29183023598802	149.21958372404302	113.323402898478	121.627445609027	142.681507715659	222.145450310038	135.268172432116	146.207398385226	183.093009982662	119.195703582558	166.781748704461	225.468922696834	129.13672794904699	198.41581111334202	242.572856931302	97.32418618122651	151.448491817847	202.670204587962	158.07775822991502	151.311689180443	117.143974384603	169.484107392847	182.360470189528	130.663770470573	125.881609686165	208.33426573711102	181.63580562427398	154.931256794494	190.935931392042	223.679741980111	178.773397052967	119.30239699949101	146.137805075939	214.770521171418	129.655733963986	136.20686140234199	148.06796225795298	241.22502631640302
P48059	0.23700675435478102	0.182706694834298	0.190811688879476	0.0320680378827969	0.127185849709342	170.75019325179198	0.0949041125334352	0.0507807811136642	148.708888248459	0.0549910953500543	0.28057320834270505	0.0432687856844863	149.73605609405502	143.907749669669	0.0802145802180699	0.0372795157920379	0.460123462395692	136.277729042244	177.94950468974702	0.31225751881355396	0.0645624240281124	0.18065340510666397	175.730789571514	164.122811326939	158.843411728386	177.912034863926	0.0443375047921316	169.111484970938	179.032593592319	167.36664845567302	0.032548066021877	154.709378896162	0.0643344563162232	162.703974462079	172.234308029105	172.431242040965	180.948070834064	171.025063562354	0.22662463385868198	163.253626972207	191.265659433043	153.58459842471	170.412542395347	153.60362575129102	178.33857313782698	0.0394367341576079	0.0243182984937978	150.763473682103	0.23512607664125604
P48061	0.0467795778105056	0.0985301015883668	0.0803842663749434	0.0816335177198345	0.0466818676802178	0.0755260955069377	0.0541465657241116	0.0585845880705758	0.0620101489393405	0.0479269350038665	0.0999351919272015	0.0938855608520188	0.0852920683526164	0.104626561464494	0.131496251214844	0.12024772559050301	0.08606734563745798	0.0993912815373336	0.12589513282710998	0.0969026041855324	0.0618330497049528	0.10576374015468501	0.0518996651713153	0.0154935205255834	0.0361640560639981	0.0233554785042052	0.0927856040147987	0.0727321963564104	0.0797172217419313	0.0822970324230369	0.06887278217802001	0.06056670208773901	0.11333676636964099	0.0438365017841205	0.0781972945290149	0.0894909764961938	0.0609008851393825	0.192877539476464	0.0736077401397935	0.153205306162261	0.0993495331931836	0.0546549962772497	0.0576350388011826	0.0783024502746503	0.0574066231420198	0.0830636461704423	0.0781314345338594	0.0661462033737537	0.0554240482607861
P48637	0.0615882044250334	0.084381344992998	0.11246383415299499	0.0811646312719833	0.0591122867162347	0.104624999640432	0.0764629406285823	0.0677720540378759	0.0948182658696334	0.123940620044836	0.04053916504328799	0.0483077503721299	0.0932590482166987	0.0725288534880522	0.075339947821579	0.4818169041796671	0.0827715274473844	0.135544786208659	0.12321374692845401	1.05837757508534	0.68068689636882	0.675614093105639	0.699105227228399	0.359358274459431	0.2822040529864461	0.376391647815186	0.444792300345033	0.23263783604419	0.359478986807034	0.47269022624450296	0.316958177283283	0.186404270168092	0.274986208275807	0.19735758264795697	0.13194427547787	0.152945872862146	0.525011137986944	1.75525841721585	1.51679312807886	2.82604536348562	1.29396015942896	0.746574203937458	0.6607416363981179	0.590532762972093	1.12666684156479	0.7643971454651071	0.110540820543804	0.0806822061344667	0.0869657142549723
P48668	156.20522241658898	153.579012748058	179.613222531242	161.401039899067	132.680868981744	170.75019325179198	0.125881704957967	121.290453592237	0.175373967961337	147.561798526698	162.818988938921	146.396757972565	149.73605609405502	0.14619137083765804	158.056673832288	164.844306392836	138.051199080249	0.6993468888096701	177.94950468974702	170.52493979166098	165.205605134123	168.043409830539	0.0326963867758923	0.516023067865553	0.279381712207562	177.912034863926	168.847099338623	0.0377908473548409	0.230141939933568	0.765362243038055	0.0911047344521155	0.13355392595242402	6.28411821367463	162.703974462079	0.38044557466731	172.431242040965	180.948070834064	0.12582922723586398	149.166832831786	163.253626972207	191.265659433043	153.58459842471	0.20269033084734897	153.60362575129102	178.33857313782698	162.523869602181	0.26328977387507396	150.763473682103	159.834149464662
P48740	3.0986745213549303	2.49023320470724	4.91464957261636	3.4818867458468103	4.88008292690757	2.82727613553881	2.9863930550248394	3.10961656925048	2.6806860112891404	3.91619084070831	3.94368559697766	3.6405517084972594	4.80174702483433	3.2082077701224203	4.2608777583713	3.58113387862945	5.579319752601419	4.91250933256207	4.49732227527657	4.27440426600462	3.7138727429442797	2.63316821311762	4.13751137767375	4.458025583386861	2.89059113402178	2.1768175295793797	3.96506360295186	4.16369645271591	4.62666229216109	1.7613153070335301	3.40972292808536	4.50996173822775	4.00496212227342	4.19837682145941	3.3103560594465797	2.6187426452976803	2.97533775055385	4.836585271661231	4.384411931362	3.44701715949249	4.95256926054717	2.33004346094575	3.4849151437728	3.70377467278459	3.50900600400267	2.20725112715404	4.717302143006731	4.73043372351164	3.4697303084264504
P49327	156.20522241658898	153.579012748058	179.613222531242	161.401039899067	132.680868981744	170.75019325179198	127.182374542945	121.290453592237	0.18255004363692198	147.561798526698	162.818988938921	146.396757972565	149.73605609405502	143.907749669669	158.056673832288	164.844306392836	138.051199080249	136.277729042244	177.94950468974702	170.52493979166098	165.205605134123	168.043409830539	175.730789571514	164.122811326939	158.843411728386	177.912034863926	168.847099338623	169.111484970938	179.032593592319	167.36664845567302	167.116896505053	154.709378896162	176.330515438503	162.703974462079	172.234308029105	172.431242040965	180.948070834064	171.025063562354	149.166832831786	163.253626972207	191.265659433043	153.58459842471	170.412542395347	153.60362575129102	0.0179782214360135	0.0795260766741349	0.0339372721561098	150.763473682103	159.834149464662
P49641	0.17743469943967602	0.18458815110542004	0.0917943117850627	0.159300121951918	0.18977048947657899	0.15321266560490301	0.0616896434371418	0.20548138271339103	0.12505425693678998	0.21096404552307002	0.115888652106453	0.0913338371226129	0.0368822547336983	0.16522295024570802	0.10827524475719699	0.218227131761157	0.307501120321547	0.146216192583724	0.26156678032654396	0.213650705697959	0.132263000861936	0.0661598209014144	0.060106828229634	0.12601891993149197	0.198218772694604	0.24104907853280202	0.0823288681758405	0.15889605300044102	0.18906629052304896	0.138418947690975	0.268226254981222	0.243977540935888	0.225871245680123	0.209905263291291	0.121531726690134	0.19691683936115198	0.12062775525316302	0.213514569546955	0.22099339422922498	0.21749487916325896	0.260140885859952	0.15770349592229002	0.24692589315884303	0.163602701275027	0.18385121916483604	0.0914168602882195	0.161768745053923	0.15792403979412803	0.16663976744728198
P49747	1.9691060213634	2.51985030524445	3.20525101866731	1.99418785830021	1.81548763066099	2.37525637177959	3.21529005063049	4.60737660396242	2.76192565156912	4.5848011685400305	2.74313510958283	3.45988147694318	2.94147844404027	2.5129574981556297	3.6673186545900602	2.89955120817757	3.0138525044862203	3.04645093594667	3.16047029103401	2.9208269250913594	2.7170331734700603	1.6220922884068998	1.5131899746440403	2.8653025315778198	2.70698885888484	3.84950135066819	4.18098838359174	4.17662618021904	3.72051698992507	2.617177112446	2.47028641971447	3.4053503354480803	2.07050735188268	2.9482976177329396	2.9036524250736804	3.1364269077099802	4.23495761461955	3.57992635149103	4.2528502267446	2.54445561566338	3.2103307963322205	2.48906550309075	2.48360299858388	1.6909242821285702	3.3250818897991903	1.4440779465051299	6.09871953355363	6.31324865424469	2.40095259102248
P49908	4.436917034855179	5.09578478468539	7.00635197602999	3.03692174056713	4.391239958333791	5.857290930551651	4.86751289644631	5.322281043195151	7.3041451836961695	8.918827085758029	6.206516642331869	5.32253655927718	6.85354821714821	7.37852150100659	7.568689923035179	6.2441839765391505	6.50609711559152	4.53727307581067	4.93638871481962	4.56798088247243	6.27483811081398	5.659871978447219	6.039228593719519	5.19518705844573	7.049734373445981	7.03583228224625	6.53426479561852	5.904670911736491	5.78215441206406	5.86478161866874	3.98893901603113	4.4622660368028395	7.3183187912362895	5.66731176216071	7.497969130787981	4.49434360475005	3.91094899717431	7.467327276981549	4.4688897543184805	3.6811688262967204	4.9235461900188096	5.00496943881703	4.36581414132468	3.5279363073598	4.07237783990825	4.892004121373049	7.44444176741066	8.23332822773668	7.39226414316123
P49913	1.78990401706363	2.75430475140467	2.87298185344015	2.3812113890495197	2.62253810743157	2.43063938810205	1.6869118981658402	1.95200820924712	5.01007397453233	7.065000039055481	2.44850617392199	1.6217196928859898	5.49748222362673	0.922652020056769	2.54156641116417	1.28960095942135	6.500549796565401	3.13046080996549	3.35332923412464	2.1638793465502197	2.21240745242779	1.7990889242484298	2.48246619205513	2.0211310479554703	3.6202150158287503	4.35878240710007	2.09112220708945	1.2588577215074	2.9054699679814906	2.45857526015388	1.15403975247443	0.8812710203022359	2.25821006124395	1.05040977745111	2.0939340781816	1.47659512428796	4.61950805698581	2.87426822868748	4.97642114511101	1.86555646425919	2.6538504009684103	2.92658390040344	2.5895373027570496	1.75108151125013	1.83649774006641	1.43772128177468	2.3183133204465	3.6979344478297205	3.78540161431182
P50395	156.20522241658898	153.579012748058	179.613222531242	161.401039899067	132.680868981744	170.75019325179198	127.182374542945	121.290453592237	0.0691479092685193	147.561798526698	0.10432632008325901	0.00783772005168776	149.73605609405502	143.907749669669	0.0174977622448392	164.844306392836	0.15921990085894597	136.277729042244	177.94950468974702	170.52493979166098	165.205605134123	168.043409830539	175.730789571514	164.122811326939	158.843411728386	177.912034863926	168.847099338623	169.111484970938	179.032593592319	167.36664845567302	0.009324968963740791	154.709378896162	176.330515438503	0.24155416720223497	0.0604064877932006	0.0260043182299423	0.0917196441540317	0.0770256179591503	149.166832831786	163.253626972207	191.265659433043	153.58459842471	170.412542395347	153.60362575129102	178.33857313782698	162.523869602181	168.460977082217	150.763473682103	159.834149464662
P51884	65.68990909552589	62.846288960183	88.08883050969308	54.801314888685106	71.8591729443361	71.45291245053549	86.27215084065719	53.303255986305295	82.0203848748782	72.43717925685229	82.35352422487641	89.68707238910359	85.57670609579691	88.277762494842	53.511050933575795	84.72065285624609	103.081624555079	63.2552649102392	65.4971173148418	58.4913325977928	82.0532631997702	47.9980400270795	70.6963949028022	40.871199957182604	62.488013496193396	94.108227075663	86.89575789729228	81.27687733731521	114.12813629298999	82.5432298353225	66.2957084389956	90.81086199459209	59.5126183407227	79.4667733578578	110.51754788730699	81.7783887170622	108.16928112685899	100.973877723484	76.196892205412	79.1482529130621	75.5739504920171	79.9762782885738	83.2660574128502	44.1739947037885	95.2554511996762	61.579951871214	89.7175338093923	78.5718108321077	47.7590260330645
P52209	0.0623090074991959	0.15098386980802	0.139432966153236	0.118849546013334	0.16530164493665198	0.102029400173935	0.19418406094765	0.08717501104542799	0.11316261717878699	0.101427282597658	0.11550857182068801	0.0639046264272737	0.0864349347427966	0.21539300764007896	0.152740704809996	0.0707408344342318	0.307649180437903	0.0956510260773644	0.0585569020181248	0.14950987350595402	0.0477344354321834	0.11040482444217802	0.116008996489175	0.0976863559730251	0.12848349850157	0.105390315019737	0.10503452678110302	0.11115904136940699	0.1583165497604	0.0793853204744006	0.11048248025972301	0.0929178897457749	0.188415917823545	0.189663506362549	0.0970706428534988	0.102456774310003	0.13242461261166	0.0424542082103776	0.591830180565117	0.127554040771614	0.14831101564078902	0.0553659550153239	0.10714228640577199	0.11234510998097601	0.0571931849697551	0.0284499211683678	0.0990835092453421	0.0572141158060046	0.12039689349881699
[truncated: 225 more rows]
[truncated: 50 more columns]
